# Supplementary material for: Bis[2-(benzyl­idene­amino)­phen­yl] disulfide
Source: Acta Crystallogr Sect E Struct Rep Online. 2011 Nov 19;67(Pt 12):o3364. doi: 10.1107/S1600536811048239 (PMC3239009; doi:10.1107/S1600536811048239)
Supplement: Supplementary file 1 [file e-67-o3364-sup1.cif]

##############################################################################
#                                                                            #
# This CIF contains the data in a paper accepted for publication in          #
# Acta Crystallographica Section E. It conforms to the requirements of       #
# Notes for Authors for Acta Crystallographica Section E, and has been       #
# peer reviewed under the auspices of the IUCr Commission on Journals.       #
#                                                                            #
# Full details of the Crystallographic Information File format               #
# are given in the paper "The Crystallographic Information File (CIF):       #
# a New Standard Archive File for Crystallography" by S. R. Hall, F. H.      #
# Allen and I. D. Brown [Acta Cryst. (1991), A47, 655-685].                  #
#                                                                            #
# The current version of the core CIF dictionary is obtainable from          #
# ftp://ftp.iucr.org/pub/cif_core.dic.                                       #
#                                                                            #
# Software is freely available for graphical display of the structure(s)     #
# in this CIF. For information consult the CIF software page                 #
# http://www.iucr.org/resources/cif/software.                                #
#                                                                            #
# This file may be used for bona fide research purposes within the           #
# scientific community so long as proper attribution is given to the journal # 
# article from which it was obtained.                                        #
#                                                                            #
##############################################################################
data_I
_audit_creation_method     SHELXL-97
_chemical_name_systematic
;
Bis[2-(benzylideneamino)phenyl] disulfide
;
_chemical_name_common     ?
_chemical_formula_moiety     'C26 H20 N2 S2'
_chemical_formula_sum     'C26 H20 N2 S2'
_chemical_formula_iupac     'C26 H20 N2 S2'
_chemical_formula_weight     424.56
_chemical_melting_point     ?
_symmetry_cell_setting     monoclinic
_symmetry_space_group_name_H-M     'P 21/n  '
loop_
    _symmetry_equiv_pos_as_xyz
    'x, y, z'
    '-x+1/2, y+1/2, -z+1/2'
    '-x, -y, -z'
    'x-1/2, -y-1/2, z-1/2'
_cell_length_a     10.2421(11)
_cell_length_b     19.672(2)
_cell_length_c     11.4739(13)
_cell_angle_alpha     90.00
_cell_angle_beta     97.1980(10)
_cell_angle_gamma     90.00
_cell_volume     2293.5(4)
_cell_formula_units_Z     4
_cell_measurement_reflns_used     2078
_cell_measurement_theta_min     2.684
_cell_measurement_theta_max     20.140
_cell_measurement_temperature     298(2)
_exptl_crystal_description     block
_exptl_crystal_colour     yellow
_exptl_crystal_size_max     0.43
_exptl_crystal_size_mid     0.35
_exptl_crystal_size_min     0.31
_exptl_crystal_density_diffrn     1.230
_exptl_crystal_density_meas     ?
_exptl_crystal_density_method     'not measured'
_exptl_crystal_F_000     888
_exptl_absorpt_coefficient_mu     0.247
_exptl_absorpt_correction_type     multi-scan
_exptl_absorpt_process_details     '(SADABS; Sheldrick, 1996)'
_exptl_absorpt_correction_T_min     0.9013
_exptl_absorpt_correction_T_max     0.9274
_exptl_special_details     ?
_diffrn_ambient_temperature     298(2)
_diffrn_radiation_type     MoK\a
_diffrn_radiation_wavelength     0.71073
_diffrn_radiation_source     'fine-focus sealed tube'
_diffrn_radiation_monochromator     graphite
_diffrn_measurement_device_type     'Bruker SMART APEX CCD area-etector'
_diffrn_measurement_method     '\f and \w scans'
_diffrn_detector_area_resol_mean     ?
_diffrn_reflns_number     11618
_diffrn_reflns_av_R_equivalents     0.1251
_diffrn_reflns_av_sigmaI/netI     0.1302
_diffrn_reflns_theta_min     2.72
_diffrn_reflns_theta_max     25.01
_diffrn_reflns_theta_full     25.01
_diffrn_measured_fraction_theta_max     0.997
_diffrn_measured_fraction_theta_full     0.997
_diffrn_reflns_limit_h_min     -12
_diffrn_reflns_limit_h_max     12
_diffrn_reflns_limit_k_min     -20
_diffrn_reflns_limit_k_max     23
_diffrn_reflns_limit_l_min     -13
_diffrn_reflns_limit_l_max     11
_diffrn_standards_number     ?
_diffrn_standards_interval_count     ?
_diffrn_standards_interval_time     ?
_diffrn_standards_decay_%     ?
_refine_special_details
;
 Refinement of F^2^ against ALL reflections.  The weighted R-factor wR and
 goodness of fit S are based on F^2^, conventional R-factors R are based
 on F, with F set to zero for negative F^2^. The threshold expression of
 F^2^ > 2sigma(F^2^) is used only for calculating R-factors(gt) etc. and is
 not relevant to the choice of reflections for refinement.  R-factors based
 on F^2^ are statistically about twice as large as those based on F, and R-
 factors based on ALL data will be even larger.
;
_reflns_number_total     4043
_reflns_number_gt     1764
_reflns_threshold_expression     I>2sigma(I)
_refine_ls_structure_factor_coef     Fsqd
_refine_ls_matrix_type     full
_refine_ls_R_factor_all     0.1553
_refine_ls_R_factor_gt     0.0595
_refine_ls_wR_factor_gt     0.1306
_refine_ls_wR_factor_ref     0.1968
_refine_ls_goodness_of_fit_ref     1.045
_refine_ls_restrained_S_all     1.045
_refine_ls_number_reflns     4043
_refine_ls_number_parameters     271
_refine_ls_number_restraints     0
_refine_ls_hydrogen_treatment     constr
_refine_ls_weighting_scheme     calc
_refine_ls_weighting_details
         'calc w=1/[\s^2^(Fo^2^)+(0.0425P)^2^+0.9182P] where P=(Fo^2^+2Fc^2^)/3'
_atom_sites_solution_hydrogens     geom
_atom_sites_solution_primary     direct
_atom_sites_solution_secondary     difmap
_refine_ls_shift/su_max     0.000
_refine_ls_shift/su_mean     0.000
_refine_diff_density_max     0.270
_refine_diff_density_min     -0.239
_refine_ls_extinction_method     none
_refine_ls_extinction_coef     ?
loop_
    _atom_type_symbol
    _atom_type_description
    _atom_type_scat_dispersion_real
    _atom_type_scat_dispersion_imag
    _atom_type_scat_source
    'C' 'C' 0.0033 0.0016
                         'International Tables Vol C Tables 4.2.6.8 and 6.1.1.4'
    'H' 'H' 0.0000 0.0000
                         'International Tables Vol C Tables 4.2.6.8 and 6.1.1.4'
    'N' 'N' 0.0061 0.0033
                         'International Tables Vol C Tables 4.2.6.8 and 6.1.1.4'
    'S' 'S' 0.1246 0.1234
                         'International Tables Vol C Tables 4.2.6.8 and 6.1.1.4'
_computing_data_collection     'SMART (Bruker, 2007)'
_computing_cell_refinement     'SAINT (Bruker, 2007)'
_computing_data_reduction     'SAINT (Bruker, 2007)'
_computing_structure_solution     'SHELXS97 (Sheldrick, 2008)'
_computing_structure_refinement     'SHELXL97 (Sheldrick, 2008)'
_computing_molecular_graphics     'SHELXTL (Sheldrick, 2008)'
_computing_publication_material     'SHELXTL (Sheldrick, 2008)'
loop_
    _atom_site_type_symbol
    _atom_site_label
    _atom_site_fract_x
    _atom_site_fract_y
    _atom_site_fract_z
    _atom_site_U_iso_or_equiv
    _atom_site_adp_type
    _atom_site_calc_flag
    _atom_site_refinement_flags
    _atom_site_occupancy
    _atom_site_symmetry_multiplicity
    _atom_site_disorder_assembly
    _atom_site_disorder_group
    N N1 0.3113(4) 0.0052(2) 0.2975(3) 0.0710(11) Uani d . 1 1 . .
    N N2 -0.1878(4) 0.2777(2) 0.1398(3) 0.0691(11) Uani d . 1 1 . .
    S S1 0.03931(13) 0.20245(7) 0.22438(11) 0.0799(5) Uani d . 1 1 . .
    S S2 0.13336(13) 0.11360(7) 0.27203(11) 0.0730(5) Uani d . 1 1 . .
    C C1 -0.0581(4) 0.1836(2) 0.0887(4) 0.0634(13) Uani d . 1 1 . .
    C C2 -0.0300(5) 0.1322(3) 0.0121(4) 0.0793(15) Uani d . 1 1 . .
    H H2 0.0438 0.1049 0.0310 0.095 Uiso calc R 1 1 . .
    C C3 -0.1116(6) 0.1215(3) -0.0918(5) 0.0934(18) Uani d . 1 1 . .
    H H3 -0.0924 0.0871 -0.1427 0.112 Uiso calc R 1 1 . .
    C C4 -0.2203(6) 0.1613(3) -0.1198(5) 0.1015(19) Uani d . 1 1 . .
    H H4 -0.2759 0.1534 -0.1890 0.122 Uiso calc R 1 1 . .
    C C5 -0.2480(5) 0.2136(3) -0.0457(4) 0.0833(16) Uani d . 1 1 . .
    H H5 -0.3215 0.2409 -0.0659 0.100 Uiso calc R 1 1 . .
    C C6 -0.1665(5) 0.2255(3) 0.0588(4) 0.0660(13) Uani d . 1 1 . .
    C C7 -0.2390(5) 0.3338(3) 0.1026(4) 0.0725(14) Uani d . 1 1 . .
    H H7 -0.2612 0.3392 0.0220 0.087 Uiso calc R 1 1 . .
    C C8 -0.2650(5) 0.3901(3) 0.1794(5) 0.0715(14) Uani d . 1 1 . .
    C C9 -0.3206(5) 0.4488(3) 0.1287(6) 0.0952(18) Uani d . 1 1 . .
    H H9 -0.3408 0.4520 0.0476 0.114 Uiso calc R 1 1 . .
    C C10 -0.3455(6) 0.5022(4) 0.1994(8) 0.120(2) Uani d . 1 1 . .
    H H10 -0.3823 0.5418 0.1654 0.144 Uiso calc R 1 1 . .
    C C11 -0.3178(7) 0.4986(3) 0.3175(8) 0.111(2) Uani d . 1 1 . .
    H H11 -0.3384 0.5349 0.3639 0.133 Uiso calc R 1 1 . .
    C C12 -0.2592(6) 0.4413(3) 0.3693(6) 0.1038(19) Uani d . 1 1 . .
    H H12 -0.2372 0.4391 0.4503 0.125 Uiso calc R 1 1 . .
    C C13 -0.2333(6) 0.3868(3) 0.2991(5) 0.0928(17) Uani d . 1 1 . .
    H H13 -0.1942 0.3478 0.3333 0.111 Uiso calc R 1 1 . .
    C C14 0.2829(5) 0.1152(2) 0.2100(4) 0.0651(13) Uani d . 1 1 . .
    C C15 0.3270(6) 0.1690(3) 0.1459(5) 0.0845(16) Uani d . 1 1 . .
    H H15 0.2761 0.2082 0.1344 0.101 Uiso calc R 1 1 . .
    C C16 0.4451(7) 0.1652(3) 0.0993(6) 0.115(2) Uani d . 1 1 . .
    H H16 0.4732 0.2015 0.0569 0.138 Uiso calc R 1 1 . .
    C C17 0.5212(6) 0.1068(4) 0.1163(7) 0.128(3) Uani d . 1 1 . .
    H H17 0.6001 0.1035 0.0843 0.153 Uiso calc R 1 1 . .
    C C18 0.4787(6) 0.0531(3) 0.1814(6) 0.108(2) Uani d . 1 1 . .
    H H18 0.5296 0.0139 0.1924 0.130 Uiso calc R 1 1 . .
    C C19 0.3620(5) 0.0573(3) 0.2299(4) 0.0732(14) Uani d . 1 1 . .
    C C20 0.3876(5) -0.0331(3) 0.3620(5) 0.0722(14) Uani d . 1 1 . .
    H H20 0.4779 -0.0266 0.3646 0.087 Uiso calc R 1 1 . .
    C C21 0.3406(6) -0.0872(2) 0.4330(4) 0.0667(13) Uani d . 1 1 . .
    C C22 0.2066(6) -0.1007(3) 0.4311(5) 0.0795(15) Uani d . 1 1 . .
    H H22 0.1453 -0.0757 0.3819 0.095 Uiso calc R 1 1 . .
    C C23 0.1646(6) -0.1507(3) 0.5016(6) 0.0992(18) Uani d . 1 1 . .
    H H23 0.0752 -0.1598 0.4990 0.119 Uiso calc R 1 1 . .
    C C24 0.2532(9) -0.1871(3) 0.5753(6) 0.104(2) Uani d . 1 1 . .
    H H24 0.2237 -0.2198 0.6243 0.125 Uiso calc R 1 1 . .
    C C25 0.3835(9) -0.1760(3) 0.5775(6) 0.111(2) Uani d . 1 1 . .
    H H25 0.4436 -0.2019 0.6263 0.134 Uiso calc R 1 1 . .
    C C26 0.4280(6) -0.1253(3) 0.5061(5) 0.0976(18) Uani d . 1 1 . .
    H H26 0.5178 -0.1175 0.5083 0.117 Uiso calc R 1 1 . .
loop_
    _atom_site_aniso_label
    _atom_site_aniso_U_11
    _atom_site_aniso_U_22
    _atom_site_aniso_U_33
    _atom_site_aniso_U_12
    _atom_site_aniso_U_13
    _atom_site_aniso_U_23
    N1 0.088(3) 0.058(3) 0.067(3) -0.001(2) 0.009(2) 0.006(2)
    N2 0.087(3) 0.063(3) 0.056(2) 0.008(2) 0.001(2) 0.007(2)
    S1 0.0979(10) 0.0781(10) 0.0572(8) 0.0153(7) -0.0157(7) -0.0105(7)
    S2 0.0825(9) 0.0791(9) 0.0549(7) 0.0065(7) -0.0016(6) 0.0091(7)
    C1 0.074(3) 0.065(3) 0.048(3) 0.000(3) -0.005(2) 0.005(3)
    C2 0.097(4) 0.081(4) 0.058(3) 0.014(3) 0.000(3) -0.006(3)
    C3 0.128(5) 0.089(4) 0.057(3) 0.015(4) -0.011(3) -0.017(3)
    C4 0.128(5) 0.105(5) 0.061(3) 0.013(4) -0.028(3) -0.016(4)
    C5 0.096(4) 0.086(4) 0.061(3) 0.013(3) -0.017(3) 0.005(3)
    C6 0.081(3) 0.069(3) 0.046(3) 0.001(3) 0.001(2) 0.000(3)
    C7 0.083(3) 0.076(4) 0.057(3) 0.001(3) 0.005(3) 0.011(3)
    C8 0.083(3) 0.061(3) 0.071(4) 0.005(3) 0.013(3) 0.008(3)
    C9 0.109(4) 0.078(4) 0.096(4) 0.022(3) 0.006(4) 0.009(4)
    C10 0.133(6) 0.087(5) 0.139(7) 0.033(4) 0.020(5) 0.005(5)
    C11 0.131(5) 0.073(5) 0.137(7) 0.008(4) 0.052(5) -0.013(5)
    C12 0.153(6) 0.079(4) 0.082(4) -0.015(4) 0.026(4) -0.002(4)
    C13 0.140(5) 0.059(4) 0.083(4) 0.007(3) 0.028(4) 0.009(3)
    C14 0.071(3) 0.062(3) 0.060(3) 0.000(3) -0.002(2) 0.004(3)
    C15 0.091(4) 0.072(4) 0.089(4) 0.004(3) 0.004(3) 0.022(3)
    C16 0.109(5) 0.103(5) 0.136(6) 0.004(4) 0.027(5) 0.057(5)
    C17 0.104(5) 0.135(6) 0.155(7) 0.014(5) 0.053(5) 0.059(6)
    C18 0.104(5) 0.093(5) 0.132(6) 0.020(4) 0.038(4) 0.038(4)
    C19 0.071(3) 0.075(4) 0.072(3) 0.000(3) 0.003(3) 0.008(3)
    C20 0.080(3) 0.063(3) 0.074(3) 0.006(3) 0.011(3) 0.001(3)
    C21 0.090(4) 0.053(3) 0.057(3) 0.008(3) 0.008(3) -0.003(3)
    C22 0.099(4) 0.058(3) 0.082(4) 0.003(3) 0.013(3) 0.006(3)
    C23 0.118(5) 0.076(4) 0.104(5) -0.013(4) 0.019(4) 0.005(4)
    C24 0.171(7) 0.054(4) 0.089(5) 0.002(4) 0.021(5) 0.008(3)
    C25 0.157(7) 0.075(4) 0.101(5) 0.042(5) 0.008(5) 0.020(4)
    C26 0.115(5) 0.082(4) 0.095(4) 0.024(4) 0.011(4) 0.019(4)
_geom_special_details
;
 All esds (except the esd in the dihedral angle between two l.s. planes)
 are estimated using the full covariance matrix.  The cell esds are taken
 into account individually in the estimation of esds in distances, angles
 and torsion angles; correlations between esds in cell parameters are only
 used when they are defined by crystal symmetry.  An approximate (isotropic)
 treatment of cell esds is used for estimating esds involving l.s. planes.
;
loop_
    _geom_bond_atom_site_label_1
    _geom_bond_atom_site_label_2
    _geom_bond_site_symmetry_2
    _geom_bond_distance
    _geom_bond_publ_flag
    N1 C20 . 1.258(6) ?
    N1 C19 . 1.423(6) ?
    N2 C7 . 1.272(5) ?
    N2 C6 . 1.420(6) ?
    S1 C1 . 1.779(4) ?
    S1 S2 . 2.0371(18) ?
    S2 C14 . 1.768(5) ?
    C1 C6 . 1.391(6) ?
    C1 C2 . 1.394(6) ?
    C2 C3 . 1.383(7) ?
    C2 H2 . 0.9300 ?
    C3 C4 . 1.367(7) ?
    C3 H3 . 0.9300 ?
    C4 C5 . 1.386(7) ?
    C4 H4 . 0.9300 ?
    C5 C6 . 1.393(6) ?
    C5 H5 . 0.9300 ?
    C7 C8 . 1.461(7) ?
    C7 H7 . 0.9300 ?
    C8 C13 . 1.372(7) ?
    C8 C9 . 1.383(7) ?
    C9 C10 . 1.370(8) ?
    C9 H9 . 0.9300 ?
    C10 C11 . 1.351(9) ?
    C10 H10 . 0.9300 ?
    C11 C12 . 1.377(8) ?
    C11 H11 . 0.9300 ?
    C12 C13 . 1.386(7) ?
    C12 H12 . 0.9300 ?
    C13 H13 . 0.9300 ?
    C14 C15 . 1.395(7) ?
    C14 C19 . 1.400(6) ?
    C15 C16 . 1.385(7) ?
    C15 H15 . 0.9300 ?
    C16 C17 . 1.389(8) ?
    C16 H16 . 0.9300 ?
    C17 C18 . 1.394(8) ?
    C17 H17 . 0.9300 ?
    C18 C19 . 1.383(7) ?
    C18 H18 . 0.9300 ?
    C20 C21 . 1.458(7) ?
    C20 H20 . 0.9300 ?
    C21 C26 . 1.371(7) ?
    C21 C22 . 1.395(7) ?
    C22 C23 . 1.377(7) ?
    C22 H22 . 0.9300 ?
    C23 C24 . 1.363(8) ?
    C23 H23 . 0.9300 ?
    C24 C25 . 1.349(8) ?
    C24 H24 . 0.9300 ?
    C25 C26 . 1.402(8) ?
    C25 H25 . 0.9300 ?
    C26 H26 . 0.9300 ?
loop_
    _geom_angle_atom_site_label_1
    _geom_angle_atom_site_label_2
    _geom_angle_atom_site_label_3
    _geom_angle_site_symmetry_1
    _geom_angle_site_symmetry_3
    _geom_angle
    _geom_angle_publ_flag
    C20 N1 C19 . . 120.7(5) ?
    C7 N2 C6 . . 119.9(4) ?
    C1 S1 S2 . . 104.50(17) ?
    C14 S2 S1 . . 106.31(17) ?
    C6 C1 C2 . . 119.7(4) ?
    C6 C1 S1 . . 115.8(4) ?
    C2 C1 S1 . . 124.5(4) ?
    C3 C2 C1 . . 120.3(5) ?
    C3 C2 H2 . . 119.9 ?
    C1 C2 H2 . . 119.9 ?
    C4 C3 C2 . . 120.1(5) ?
    C4 C3 H3 . . 119.9 ?
    C2 C3 H3 . . 119.9 ?
    C3 C4 C5 . . 120.3(5) ?
    C3 C4 H4 . . 119.8 ?
    C5 C4 H4 . . 119.8 ?
    C4 C5 C6 . . 120.4(5) ?
    C4 C5 H5 . . 119.8 ?
    C6 C5 H5 . . 119.8 ?
    C1 C6 C5 . . 119.1(5) ?
    C1 C6 N2 . . 116.8(4) ?
    C5 C6 N2 . . 124.1(5) ?
    N2 C7 C8 . . 123.6(5) ?
    N2 C7 H7 . . 118.2 ?
    C8 C7 H7 . . 118.2 ?
    C13 C8 C9 . . 119.6(5) ?
    C13 C8 C7 . . 122.0(5) ?
    C9 C8 C7 . . 118.4(5) ?
    C10 C9 C8 . . 119.2(6) ?
    C10 C9 H9 . . 120.4 ?
    C8 C9 H9 . . 120.4 ?
    C11 C10 C9 . . 121.6(7) ?
    C11 C10 H10 . . 119.2 ?
    C9 C10 H10 . . 119.2 ?
    C10 C11 C12 . . 120.0(6) ?
    C10 C11 H11 . . 120.0 ?
    C12 C11 H11 . . 120.0 ?
    C11 C12 C13 . . 119.2(6) ?
    C11 C12 H12 . . 120.4 ?
    C13 C12 H12 . . 120.4 ?
    C8 C13 C12 . . 120.4(5) ?
    C8 C13 H13 . . 119.8 ?
    C12 C13 H13 . . 119.8 ?
    C15 C14 C19 . . 119.0(5) ?
    C15 C14 S2 . . 125.4(4) ?
    C19 C14 S2 . . 115.6(4) ?
    C16 C15 C14 . . 121.2(5) ?
    C16 C15 H15 . . 119.4 ?
    C14 C15 H15 . . 119.4 ?
    C15 C16 C17 . . 119.6(6) ?
    C15 C16 H16 . . 120.2 ?
    C17 C16 H16 . . 120.2 ?
    C16 C17 C18 . . 119.6(6) ?
    C16 C17 H17 . . 120.2 ?
    C18 C17 H17 . . 120.2 ?
    C19 C18 C17 . . 120.9(6) ?
    C19 C18 H18 . . 119.5 ?
    C17 C18 H18 . . 119.5 ?
    C18 C19 C14 . . 119.7(5) ?
    C18 C19 N1 . . 124.7(5) ?
    C14 C19 N1 . . 115.6(5) ?
    N1 C20 C21 . . 122.8(5) ?
    N1 C20 H20 . . 118.6 ?
    C21 C20 H20 . . 118.6 ?
    C26 C21 C22 . . 118.1(5) ?
    C26 C21 C20 . . 120.3(5) ?
    C22 C21 C20 . . 121.6(5) ?
    C23 C22 C21 . . 120.4(5) ?
    C23 C22 H22 . . 119.8 ?
    C21 C22 H22 . . 119.8 ?
    C24 C23 C22 . . 120.5(6) ?
    C24 C23 H23 . . 119.8 ?
    C22 C23 H23 . . 119.8 ?
    C25 C24 C23 . . 120.4(6) ?
    C25 C24 H24 . . 119.8 ?
    C23 C24 H24 . . 119.8 ?
    C24 C25 C26 . . 119.8(6) ?
    C24 C25 H25 . . 120.1 ?
    C26 C25 H25 . . 120.1 ?
    C21 C26 C25 . . 120.7(6) ?
    C21 C26 H26 . . 119.6 ?
    C25 C26 H26 . . 119.6 ?
loop_
    _geom_hbond_atom_site_label_D
    _geom_hbond_atom_site_label_H
    _geom_hbond_atom_site_label_A
    _geom_hbond_site_symmetry_A
    _geom_hbond_distance_DH
    _geom_hbond_distance_HA
    _geom_hbond_distance_DA
    _geom_hbond_angle_DHA
    C5 H5 S1 4_565 0.93 2.86 3.604(5) 137.4
data_global
_journal_date_recd_electronic     2011-11-05
_journal_date_accepted     2011-11-14
_journal_name_full     'Acta Crystallographica, Section E'
_journal_year     2011
_journal_volume     67
_journal_issue     12
_journal_page_first     o3364
_journal_page_last     o3364
_journal_paper_category     QO
_journal_coeditor_code     CV5194
_publ_contact_author_name     'Yong Wang'
_publ_contact_author_address
;
College of Chemistry and Chemical Engineering
Liaocheng University
Shandong 252059
People's Republic of China
;
_publ_contact_author_email     yongwang@lcu.edu.cn
_publ_contact_author_fax     '86 635 8239121'
_publ_contact_author_phone     '86 635 8230682'
_publ_section_title
;
Bis[2-(benzylideneamino)phenyl] disulfide
;
loop_
    _publ_author_name
    _publ_author_address
    'Yong Wang'
;
  Department of Chemistry
  Liaocheng University
  Liaocheng 252059
  People's Republic of China
;
    'Shanshan Shi'
;
  Department of Chemistry
  Liaocheng University
  Liaocheng 252059
  People's Republic of China
;
    'Guo-Dong Wei'
;
Shandong Donge Experimental High School,
Donge, Shandong Province 252200,
People's Republic of China
;
