# Supplementary material for: Bis[2-(benzyl­idene­amino)­phen­yl] disulfide
Source: Acta Crystallogr Sect E Struct Rep Online. 2011 Nov 19;67(Pt 12):o3364. doi: 10.1107/S1600536811048239 (PMC3239009; doi:10.1107/S1600536811048239)
Supplement: Supplementary file 2 [file e-67-o3364-Isup2.hkl]

# 
# h,k,l, Fc-squared, Fo-squared, sigma(Fo-squared) and status flag 
# 
data_I
_shelx_title ' 110617b in P2(1)/n' 
_shelx_refln_list_code          4 
_shelx_F_calc_maximum      206.11 
_exptl_crystal_F_000       888.00 
_reflns_d_resolution_high  0.8404 
 
loop_ 
 _symmetry_equiv_pos_as_xyz 
 'x, y, z' 
 '-x+1/2, y+1/2, -z+1/2' 
 '-x, -y, -z' 
 'x-1/2, -y-1/2, z-1/2' 
 
_cell_length_a    10.2421 
_cell_length_b    19.6718 
_cell_length_c    11.4739 
_cell_angle_alpha  90.000 
_cell_angle_beta   97.198 
_cell_angle_gamma  90.000 
 
_shelx_F_squared_multiplier     1.000 
 
loop_ 
 _refln_index_h 
 _refln_index_k 
 _refln_index_l 
 _refln_F_squared_calc 
 _refln_F_squared_meas 
 _refln_F_squared_sigma 
 _refln_observed_status 
   2   0   0    15584.15    14380.80    971.34 o 
   4   0   0      496.60      431.61     32.69 o 
   6   0   0      317.66      331.31     27.52 o 
   8   0   0       14.39       -5.82     16.32 o 
  10   0   0      110.20      167.11     27.93 o 
  12   0   0       11.05        8.79     31.80 o 
   2   1   0      478.93      487.54     28.67 o 
   3   1   0     1936.48     1789.57     86.86 o 
   4   1   0     3426.33     3178.44    153.75 o 
   5   1   0       31.86       28.38      6.46 o 
   6   1   0      463.59      452.21     25.26 o 
   7   1   0       41.39       24.36      8.85 o 
   8   1   0       97.38       84.83     12.74 o 
   9   1   0        4.54      -14.86      9.91 o 
  10   1   0       45.14       78.92     18.58 o 
  11   1   0       11.13       17.51     17.37 o 
  12   1   0        0.01       -3.44     19.64 o 
   1   2   0     2132.30     2213.58    122.32 o 
   2   2   0      650.79      613.50     30.13 o 
   3   2   0     1839.10     1746.10     75.84 o 
   4   2   0     2031.45     1863.66     81.37 o 
   5   2   0        0.39       -6.66      4.44 o 
   6   2   0      286.73      274.48     14.64 o 
   7   2   0       10.69       -4.37      8.01 o 
   8   2   0       84.41       64.69     12.42 o 
   9   2   0      149.94      167.60     21.32 o 
  10   2   0       35.31       75.90     18.44 o 
  11   2   0        0.72      -14.28     16.31 o 
  12   2   0        0.31      -22.59     17.71 o 
   1   3   0     3862.06     3966.26    305.10 o 
   2   3   0     1941.97     1927.17     82.24 o 
   3   3   0     1015.40     1001.34     43.65 o 
   4   3   0      898.26      832.16     41.54 o 
   5   3   0       43.49       29.84      7.47 o 
   6   3   0      585.31      519.53     27.92 o 
   7   3   0      100.59      124.99     16.84 o 
   8   3   0        9.07       -4.46     10.84 o 
   9   3   0        0.00      -11.35     12.24 o 
  10   3   0        8.10        9.53     14.45 o 
  11   3   0       23.44       23.14     17.46 o 
   0   4   0    13615.05    19536.61   1872.73 o 
   1   4   0     4281.35     4702.24    265.77 o 
   2   4   0        1.94       -1.15      3.38 o 
   3   4   0     1507.26     1334.54     57.83 o 
   4   4   0       11.50        8.27      4.23 o 
   5   4   0       87.51       82.43     10.45 o 
   6   4   0      305.79      285.86     17.65 o 
   7   4   0      327.30      308.58     23.18 o 
   8   4   0      292.26      316.97     24.56 o 
   9   4   0        3.49        3.90     12.71 o 
  10   4   0       11.48       -3.14     13.57 o 
  11   4   0        3.92        3.26     21.33 o 
   1   5   0      430.70      437.99     24.62 o 
   2   5   0      227.53      180.35     15.61 o 
   3   5   0     3754.85     3515.99    149.64 o 
   4   5   0        1.71       -5.67      3.78 o 
   5   5   0      369.69      378.06     25.68 o 
   6   5   0      337.44      302.44     18.66 o 
   7   5   0       74.27       94.30     15.21 o 
   8   5   0       15.45       17.18     12.66 o 
   9   5   0      103.15      117.77     19.08 o 
  10   5   0        3.17      -11.03     12.47 o 
  11   5   0        0.23      -21.27     14.18 o 
   0   6   0     2264.93     2670.31    246.70 o 
   1   6   0      301.54      338.72     15.81 o 
   2   6   0       27.17       39.34      4.80 o 
   3   6   0     1569.80     1560.79     67.56 o 
   4   6   0       99.51      149.51     15.05 o 
   5   6   0      503.75      461.74     22.32 o 
   6   6   0       26.09       21.59      9.13 o 
   7   6   0     1072.38     1055.87     63.06 o 
   8   6   0       99.47       93.42     17.71 o 
   9   6   0       10.62        5.15     13.81 o 
  10   6   0        0.00      -21.02     14.02 o 
  11   6   0        5.01      -15.20     15.97 o 
   1   7   0       24.42       30.25      5.34 o 
   2   7   0      614.53      623.71     40.66 o 
   3   7   0     1130.90     1103.24     48.55 o 
   4   7   0       24.32       26.00      5.95 o 
   5   7   0        6.47        0.37      5.64 o 
   6   7   0      143.52      175.13     15.87 o 
   7   7   0      353.33      337.61     27.89 o 
   8   7   0       82.12       62.43     15.42 o 
   9   7   0       14.10       -5.46     14.14 o 
  10   7   0        0.00       -8.66     14.94 o 
  11   7   0        0.02       -8.49     17.29 o 
   0   8   0      289.26      346.51     38.50 o 
   1   8   0       41.08       37.02      5.11 o 
   2   8   0      859.84     1001.00     49.88 o 
   3   8   0      724.33      732.90     33.88 o 
   4   8   0      640.50      578.76     31.35 o 
   5   8   0       25.96       27.80      6.73 o 
   6   8   0       35.07       38.38     10.27 o 
   7   8   0       19.40       38.54     13.08 o 
   8   8   0        6.74        2.83     12.54 o 
   9   8   0        5.70       -1.80     13.70 o 
  10   8   0       12.71        5.15     15.86 o 
  11   8   0       11.80      -15.35     16.96 o 
   1   9   0     2287.46     2543.35    142.80 o 
   2   9   0      188.10      196.39     11.44 o 
   3   9   0      318.18      331.10     16.75 o 
   4   9   0        9.44        2.89      5.65 o 
   5   9   0      492.41      452.62     22.42 o 
   6   9   0      173.16      214.96     18.18 o 
   7   9   0      322.29      334.84     21.78 o 
   8   9   0      104.76      143.40     20.04 o 
   9   9   0        0.81       -6.21     14.40 o 
  10   9   0        5.60       -6.55     14.85 o 
  11   9   0       32.69       42.59     21.07 o 
   0  10   0     4284.63     4731.54    234.53 o 
   1  10   0      400.09      411.05     22.73 o 
   2  10   0       16.47       16.54      5.86 o 
   3  10   0       89.83      129.57     14.50 o 
   4  10   0       87.44      127.71     10.85 o 
   5  10   0       48.88       40.65      8.00 o 
   6  10   0        4.18      -13.09      8.73 o 
   7  10   0        0.09       -0.72     10.23 o 
   8  10   0        1.25       -9.71     13.27 o 
   9  10   0        0.02      -14.09     15.30 o 
  10  10   0        7.90        3.27     17.51 o 
   1  11   0        4.15        0.39      5.64 o 
   2  11   0     1396.34     1537.15     67.44 o 
   3  11   0      165.73      157.83     11.85 o 
   4  11   0      404.85      374.37     30.32 o 
   5  11   0       22.08        2.58      7.33 o 
   6  11   0        5.86      -13.56      9.04 o 
   7  11   0       15.25       -8.80     10.88 o 
   8  11   0      108.82      103.21     18.43 o 
   9  11   0        9.50      -11.15     14.86 o 
  10  11   0       30.29       54.96     24.83 o 
   0  12   0      944.96      999.52     51.63 o 
   1  12   0        4.17        2.56      6.50 o 
   2  12   0      591.85      609.00     42.01 o 
   3  12   0        0.03       -8.96      5.97 o 
   4  12   0       23.48       13.84      7.43 o 
   5  12   0        9.91       -1.33      7.43 o 
   6  12   0       37.44       15.46     10.93 o 
   7  12   0        3.51      -23.93     15.95 o 
   8  12   0       30.21       16.40     19.04 o 
   9  12   0       25.19       59.62     24.82 o 
  10  12   0        5.48      -12.42     21.93 o 
   1  13   0      360.59      389.42     19.94 o 
   2  13   0        2.62       -0.95      6.88 o 
   3  13   0        3.44       -9.98      6.65 o 
   4  13   0       11.43       -4.62      8.84 o 
   5  13   0        0.02      -14.04      9.36 o 
   6  13   0      284.17      258.73     25.57 o 
   7  13   0        8.17       -4.02     13.87 o 
   8  13   0        1.44      -21.10     18.66 o 
   9  13   0        1.76        1.86     19.60 o 
  10  13   0        5.49       -3.62     21.37 o 
   0  14   0      219.17      239.51     20.91 o 
   1  14   0      423.21      459.67     26.28 o 
   2  14   0       21.11       13.98     10.17 o 
   3  14   0        3.77      -13.60      9.07 o 
   4  14   0       11.62       -3.62      9.90 o 
   5  14   0       38.18       15.72     12.59 o 
   6  14   0       81.14       89.55     18.26 o 
   7  14   0       22.15       20.88     15.10 o 
   8  14   0       59.01       61.56     23.43 o 
   9  14   0       29.12       38.72     24.43 o 
   1  15   0      394.06      390.45     27.88 o 
   2  15   0      155.17      179.59     20.86 o 
   3  15   0      107.79      104.54     15.07 o 
   4  15   0      212.96      233.62     21.03 o 
   5  15   0        2.97        1.05     12.27 o 
   6  15   0       27.44        2.68     14.20 o 
   7  15   0        0.58      -20.74     15.20 o 
   8  15   0        1.51      -17.93     19.60 o 
   9  15   0        6.09      -10.34     20.66 o 
   0  16   0      188.55      205.06     41.01 o 
   1  16   0      411.21      395.22     28.95 o 
   2  16   0       20.28        3.68     13.50 o 
   3  16   0      128.19      125.57     20.42 o 
   4  16   0        0.02      -17.22     15.69 o 
   5  16   0       53.19       74.77     18.46 o 
   6  16   0        1.29       -0.70     15.65 o 
   7  16   0       36.99       23.65     18.25 o 
   8  16   0        5.19      -14.71     19.96 o 
   1  17   0       11.33       20.71     19.54 o 
   2  17   0        8.50       15.24     15.27 o 
   3  17   0      163.92      238.31     29.93 o 
   4  17   0       41.77        6.98     16.00 o 
   5  17   0       64.12       66.14     24.75 o 
   6  17   0       30.15       38.06     25.44 o 
   7  17   0       34.13       33.27     26.21 o 
   8  17   0        0.81      -18.83     35.99 o 
   0  18   0      905.00      889.28     97.93 o 
   1  18   0       17.15       13.49     18.41 o 
   2  18   0      500.72      462.99     41.85 o 
   3  18   0      135.38      129.31     22.15 o 
   4  18   0        5.24        0.30     17.23 o 
   5  18   0       78.22      104.90     39.76 o 
   6  18   0        2.94       16.94     24.51 o 
   7  18   0        7.85       -3.38     25.86 o 
   1  19   0       19.93       46.10     24.01 o 
   2  19   0       32.52       60.39     25.89 o 
   3  19   0       72.61       52.56     24.84 o 
   4  19   0       18.00       18.78     19.35 o 
   5  19   0        4.87       13.05     24.48 o 
   6  19   0       57.03       63.42     28.39 o 
   7  19   0        0.42        0.67     27.05 o 
   0  20   0       18.92       34.73     32.64 o 
   1  20   0      420.29      403.88     39.79 o 
   2  20   0        0.22      -22.38     22.40 o 
   3  20   0        2.56        7.56     22.86 o 
   4  20   0       27.00       18.03     24.33 o 
   5  20   0        0.67       14.11     39.55 o 
   6  20   0        9.39       28.91     26.16 o 
   1  21   0        3.00       16.52     26.61 o 
   2  21   0        1.26       -8.37     24.08 o 
   3  21   0        0.15        5.29     28.04 o 
   4  21   0       25.98       16.34     25.74 o 
   5  21   0       12.13       19.67     38.50 o 
   0  22   0        7.93      -10.46     38.92 o 
   1  22   0        2.24        7.17     24.51 o 
   2  22   0        2.70      -10.81     27.02 o 
   3  22   0       19.91        7.13     26.80 o 
   4  22   0        5.91       -7.63     24.19 o 
   1  23   0       20.38      -36.01     24.01 o 
   2  23   0       34.08       35.66     30.03 o 
 -11   0   1       30.48       18.41     27.20 o 
  -9   0   1       86.77       72.61     18.94 o 
  -7   0   1        4.67      -14.47      9.64 o 
  -5   0   1     1074.50      966.11     55.79 o 
  -3   0   1     8564.19     7712.85    522.20 o 
   1   0   1      910.78      854.55     79.09 o 
   3   0   1     8121.20     7915.99    534.16 o 
   5   0   1        0.09       -4.39      7.10 o 
   7   0   1      157.09      151.78     18.38 o 
   9   0   1      220.24      241.89     31.05 o 
  11   0   1       26.60       57.03     24.56 o 
 -12   1   1        1.68        0.95     20.37 o 
 -11   1   1       17.50       28.83     20.82 o 
 -10   1   1       13.54       14.37     15.70 o 
  -9   1   1        6.82      -17.29     11.53 o 
  -8   1   1        2.94      -17.46     15.26 o 
  -7   1   1       30.99       29.72      8.94 o 
  -6   1   1      337.44      318.12     14.91 o 
  -5   1   1        6.30       -5.26      3.75 o 
  -4   1   1     5968.70     5923.87    254.25 o 
  -3   1   1      342.00      310.44     16.49 o 
  -2   1   1       24.79       30.27      4.12 o 
  -1   1   1     2650.51     2571.86    174.63 o 
   1   1   1     1335.50     1018.42    221.80 o 
   2   1   1     8013.62     8014.08    383.65 o 
   3   1   1     1007.54      959.94     47.64 o 
   4   1   1       40.27       61.55      7.42 o 
   5   1   1      103.98      122.72     10.63 o 
   6   1   1       84.59      117.97     11.53 o 
   7   1   1       96.82      107.89     12.33 o 
   8   1   1        2.51      -14.94      9.96 o 
   9   1   1       84.45       78.69     15.14 o 
  10   1   1       26.51       54.38     15.67 o 
  11   1   1        7.71       13.39     15.77 o 
 -12   2   1       27.40       33.27     22.03 o 
 -11   2   1        3.99        4.02     15.49 o 
 -10   2   1       23.74       30.60     15.35 o 
  -9   2   1        2.53       -4.80     10.89 o 
  -8   2   1       33.49        7.74     14.35 o 
  -7   2   1       72.63       96.49     13.96 o 
  -6   2   1      440.68      435.80     21.18 o 
  -5   2   1     1330.88     1280.45     63.03 o 
  -4   2   1      224.40      168.56     13.17 o 
  -3   2   1       53.57       71.77      8.09 o 
  -2   2   1    33183.82    32738.49   1380.39 o 
  -1   2   1      674.07      636.55     31.20 o 
   0   2   1     5809.54     6684.76   1013.47 o 
   1   2   1     1031.75     1270.24    185.27 o 
   2   2   1      521.61      510.41     25.74 o 
   3   2   1       22.69       25.79      3.73 o 
   4   2   1     2702.01     2601.15    112.72 o 
   5   2   1      234.35      203.43     11.51 o 
   6   2   1      473.05      472.08     26.24 o 
   7   2   1      160.21      182.62     16.13 o 
   8   2   1        4.86      -11.55     10.03 o 
   9   2   1       28.83       32.04     13.01 o 
  10   2   1       21.79       21.45     13.91 o 
  11   2   1        0.03      -18.46     15.19 o 
 -12   3   1        0.15       -0.87     20.44 o 
 -11   3   1        2.73       -4.77     14.93 o 
 -10   3   1       27.81       10.19     14.51 o 
  -9   3   1       39.14       43.57     14.71 o 
  -8   3   1       15.45       -6.32     10.87 o 
  -7   3   1      150.89      180.60     18.44 o 
  -6   3   1       42.55       31.99      8.29 o 
  -5   3   1     1062.33      967.99     48.50 o 
  -4   3   1      231.15      206.72     12.65 o 
  -3   3   1        3.49        4.24      3.69 o 
  -2   3   1    24345.79    24290.52   1025.17 o 
  -1   3   1    14521.90    15150.90    834.87 o 
   0   3   1      840.25      929.04    110.87 o 
   1   3   1       90.86       98.36     15.59 o 
   2   3   1     4018.44     3763.32    159.58 o 
   3   3   1     1950.50     1898.70     92.39 o 
   4   3   1      359.25      361.57     17.58 o 
   5   3   1     1647.18     1700.65     74.76 o 
   6   3   1        7.79        1.02      5.80 o 
   7   3   1      335.11      323.66     20.28 o 
   8   3   1      201.85      216.43     18.49 o 
   9   3   1        0.03      -17.31     11.54 o 
  10   3   1       48.99       61.12     18.12 o 
  11   3   1        5.14      -15.47     15.53 o 
 -11   4   1        0.01      -10.00     15.43 o 
 -10   4   1       18.37        8.73     14.67 o 
  -9   4   1        1.87      -14.12     11.52 o 
  -8   4   1      149.69      131.63     18.17 o 
  -7   4   1        0.05      -13.90      9.26 o 
  -6   4   1        2.54        1.32      7.10 o 
  -5   4   1     4944.31     4930.77    234.88 o 
  -4   4   1      982.27     1031.32     45.34 o 
  -3   4   1     3250.13     3236.61    137.75 o 
  -2   4   1      652.35      634.81     35.20 o 
  -1   4   1     3420.95     3390.57    188.57 o 
   0   4   1     4541.82     5574.73    738.13 o 
   1   4   1     2918.33     4499.98    433.97 o 
   2   4   1      493.28      486.31     54.86 o 
   3   4   1      529.38      526.81     24.82 o 
   4   4   1        1.75        0.22      3.46 o 
   5   4   1      772.44      742.38     34.22 o 
   6   4   1      133.88      137.64     10.63 o 
   7   4   1        2.49       -8.13      8.97 o 
   8   4   1       69.98       76.25     19.21 o 
   9   4   1        1.95      -19.51     13.45 o 
  10   4   1        3.33        2.94     14.99 o 
  11   4   1        0.94      -19.25     25.55 o 
 -11   5   1        0.36       -5.35     15.70 o 
 -10   5   1       10.20       11.26     14.25 o 
  -9   5   1       54.42       59.51     15.90 o 
  -8   5   1       54.19       33.75     14.62 o 
  -7   5   1        3.73      -15.84     10.56 o 
  -6   5   1      945.75      893.32     45.80 o 
  -5   5   1      363.48      371.99     19.00 o 
  -4   5   1      811.83      753.02     33.91 o 
  -3   5   1        2.73       -5.24      3.78 o 
  -2   5   1     4402.55     4297.58    182.46 o 
  -1   5   1      195.72      196.06     12.07 o 
   0   5   1      271.00      351.69     28.25 o 
   1   5   1      405.78      446.07     53.45 o 
   2   5   1     2628.58     3742.39    248.26 o 
   3   5   1       68.77       78.56      8.59 o 
   4   5   1      955.86      880.68     39.37 o 
   5   5   1      416.36      371.09     18.60 o 
   6   5   1      773.73      824.66     42.71 o 
   7   5   1      462.44      402.85     28.32 o 
   8   5   1       33.50       10.04     12.88 o 
   9   5   1       29.03       19.91     14.54 o 
  10   5   1       32.62       23.84     15.84 o 
  11   5   1       16.69      -10.43     16.44 o 
 -11   6   1        0.46      -23.08     15.39 o 
 -10   6   1       25.48       10.21     15.25 o 
  -9   6   1        6.07      -19.37     12.91 o 
  -8   6   1       21.59       17.21     20.21 o 
  -7   6   1        5.18        2.32     11.74 o 
  -6   6   1      107.32      129.15     13.40 o 
  -5   6   1      427.98      397.27     22.37 o 
  -4   6   1      720.46      630.90     28.88 o 
  -3   6   1       81.88       94.84      7.62 o 
  -2   6   1     1584.72     1609.06     90.29 o 
  -1   6   1        4.12        7.11      2.84 o 
   0   6   1      644.57      727.36     43.92 o 
   1   6   1      181.92      188.59     18.61 o 
   2   6   1     1012.43     1198.42     78.23 o 
   3   6   1     1133.78     1387.53    106.08 o 
   4   6   1     2398.80     2371.33    153.82 o 
   5   6   1      211.24      208.31     12.11 o 
   6   6   1        2.65        9.11      8.76 o 
   7   6   1      283.28      277.72     23.86 o 
   8   6   1      111.68      134.86     19.52 o 
   9   6   1      132.72      147.28     21.44 o 
  10   6   1        5.62      -14.09     13.85 o 
  11   6   1        4.53      -12.96     16.99 o 
 -11   7   1        1.74      -11.30     17.54 o 
 -10   7   1       17.55       15.91     16.19 o 
  -9   7   1        2.85        8.57     15.14 o 
  -8   7   1       32.58       56.75     16.34 o 
  -7   7   1      223.33      232.67     18.55 o 
  -6   7   1      289.71      258.64     18.52 o 
  -5   7   1      216.81      221.82     14.70 o 
  -4   7   1       11.58        6.46      7.51 o 
  -3   7   1      538.13      515.32     23.88 o 
  -2   7   1      212.08      197.94     10.50 o 
  -1   7   1      710.30      744.19     53.12 o 
   0   7   1      170.02      185.38     10.81 o 
   1   7   1       11.02        5.50      4.96 o 
   2   7   1      440.59      456.01     49.35 o 
   3   7   1     5049.23     5440.95    477.72 o 
   4   7   1        6.76        2.70      5.03 o 
   5   7   1        0.16       -7.38      5.63 o 
   6   7   1     1080.04     1067.67     54.25 o 
   7   7   1      316.29      326.22     25.53 o 
   8   7   1        0.37      -12.01     17.53 o 
   9   7   1       43.36       30.43     15.58 o 
  10   7   1        0.73      -13.04     14.86 o 
  11   7   1        4.68       -7.88     17.70 o 
 -11   8   1        6.30        6.17     18.63 o 
 -10   8   1        8.47      -11.32     14.62 o 
  -9   8   1       30.57       33.75     15.30 o 
  -8   8   1       74.76       69.88     15.52 o 
  -7   8   1      162.25      206.08     18.73 o 
  -6   8   1      187.26      181.19     15.44 o 
  -5   8   1      209.17      202.26     12.97 o 
  -4   8   1      307.30      294.44     15.30 o 
  -3   8   1       21.26       31.34      6.11 o 
  -2   8   1      176.57      172.57     13.11 o 
  -1   8   1      606.13      583.90     29.43 o 
   0   8   1      427.07      535.21     41.49 o 
   1   8   1        2.53       -4.68      3.65 o 
   2   8   1     1132.96     1539.55     86.50 o 
   3   8   1      146.45      153.59     10.67 o 
   4   8   1       84.92      103.71      9.32 o 
   5   8   1      396.90      368.38     19.06 o 
   6   8   1       37.35       38.91      8.94 o 
   7   8   1      181.16      198.27     21.83 o 
   8   8   1        7.16        4.28     13.13 o 
   9   8   1        3.22        3.16     14.37 o 
  10   8   1        0.60       -5.92     15.70 o 
  11   8   1        5.53      -23.76     17.60 o 
 -11   9   1        4.93       21.36     19.54 o 
 -10   9   1        7.26       -2.78     15.79 o 
  -9   9   1       35.02       23.61     16.82 o 
  -8   9   1      279.72      243.95     23.19 o 
  -7   9   1       80.11       74.66     13.45 o 
  -6   9   1      117.53      115.05     13.96 o 
  -5   9   1      116.59      129.54     11.45 o 
  -4   9   1      279.13      228.21     12.97 o 
  -3   9   1     1094.89     1068.58     47.44 o 
  -2   9   1     1394.42     1392.98     60.45 o 
  -1   9   1        6.86       -7.44      4.96 o 
   0   9   1       37.63       56.34     10.06 o 
   1   9   1     1460.35     1909.22    221.98 o 
   2   9   1     1958.67     2318.35    130.97 o 
   3   9   1       71.48       44.83      8.41 o 
   4   9   1      443.69      439.48     45.98 o 
   5   9   1       41.83       18.84      7.49 o 
   6   9   1       73.62       61.83     12.75 o 
   7   9   1        1.04       -2.21     11.91 o 
   8   9   1       29.56       18.90     14.32 o 
   9   9   1        2.88       -0.11     15.21 o 
  10   9   1       16.63        6.56     16.85 o 
  11   9   1        0.28       -3.71     23.36 o 
 -11  10   1        7.47       11.93     19.89 o 
 -10  10   1        0.02      -15.93     15.96 o 
  -9  10   1       33.57        6.95     15.09 o 
  -8  10   1        0.57       -2.22     13.60 o 
  -7  10   1       76.74       87.16     16.16 o 
  -6  10   1        0.09      -15.77     10.51 o 
  -5  10   1       22.88        6.93      7.14 o 
  -4  10   1        0.18       -4.58      5.81 o 
  -3  10   1        1.45       -6.98      5.22 o 
  -2  10   1       24.55       54.35      8.21 o 
  -1  10   1      588.89      690.93     44.44 o 
   0  10   1        3.09       -5.69      3.79 o 
   1  10   1       10.27       15.75      5.58 o 
   2  10   1       12.85       16.56      5.77 o 
   3  10   1      345.35      328.25     32.92 o 
   4  10   1      120.59      161.75     20.95 o 
   5  10   1       11.45        0.02      6.70 o 
   6  10   1       45.23       35.40     14.38 o 
   7  10   1       10.58        0.18     12.71 o 
   8  10   1       21.26        4.72     14.71 o 
   9  10   1       84.46       92.69     20.28 o 
  10  10   1       25.73       30.94     23.73 o 
 -10  11   1       35.87       31.26     19.33 o 
  -9  11   1        3.05      -20.26     20.97 o 
  -8  11   1       32.90       11.13     14.75 o 
  -7  11   1      164.17      152.32     17.39 o 
  -6  11   1       18.62        5.84     10.10 o 
  -5  11   1      200.39      182.37     13.80 o 
  -4  11   1       12.40       10.17      6.93 o 
  -3  11   1        8.95        5.60      6.21 o 
  -2  11   1      111.32      113.77      9.97 o 
  -1  11   1     2613.08     3014.26    241.16 o 
   0  11   1      315.78      324.73     17.45 o 
   1  11   1     1475.85     1617.41    178.07 o 
   2  11   1      573.80      631.41     36.15 o 
   3  11   1      168.43      195.61     14.63 o 
   4  11   1      316.60      293.91     20.49 o 
   5  11   1        0.01      -10.85      7.24 o 
   6  11   1       14.55       -2.39      9.54 o 
   7  11   1      104.22      124.04     23.43 o 
   8  11   1       22.83       29.52     18.20 o 
   9  11   1       27.44       24.90     38.29 o 
  10  11   1        9.44        7.42     21.01 o 
 -10  12   1        0.33      -25.00     21.63 o 
  -9  12   1       36.70       31.72     29.71 o 
  -8  12   1        5.00       -4.20     14.43 o 
  -7  12   1        9.08       -4.19     10.51 o 
  -6  12   1        0.63      -14.48      9.65 o 
  -5  12   1        0.75      -10.96      7.31 o 
  -4  12   1        0.03       -6.58      6.64 o 
  -3  12   1     1162.81     1204.81     60.67 o 
  -2  12   1       63.73       77.66      9.02 o 
  -1  12   1      416.59      488.64     33.76 o 
   0  12   1      902.45      953.88     51.05 o 
   1  12   1       16.17       23.09      6.27 o 
   2  12   1       47.48       43.01      7.54 o 
   3  12   1      299.07      263.88     19.09 o 
   4  12   1        5.85        3.98      8.85 o 
   5  12   1       53.62       42.33     15.83 o 
   6  12   1       70.00       68.69     24.08 o 
   7  12   1        2.20      -10.35     13.09 o 
   8  12   1        0.30       -1.03     19.39 o 
   9  12   1       89.62      115.98     29.01 o 
  10  12   1        0.12      -30.14     21.41 o 
 -10  13   1        0.43      -16.83     21.99 o 
  -9  13   1       16.33       11.39     21.32 o 
  -8  13   1       69.74       71.71     22.22 o 
  -7  13   1        3.66      -20.80     16.70 o 
  -6  13   1       10.21       -0.80     10.80 o 
  -5  13   1        1.79       -5.34      7.98 o 
  -4  13   1        5.37       -6.69      7.18 o 
  -3  13   1       16.60       13.69      7.28 o 
  -2  13   1     1005.17     1046.53     62.80 o 
  -1  13   1      442.26      423.12     24.04 o 
   0  13   1        1.69        0.42      6.19 o 
   1  13   1       36.54       25.30      9.74 o 
   2  13   1      312.38      307.07     19.96 o 
   3  13   1       32.72       48.53     11.03 o 
   4  13   1        0.89       -8.67      9.23 o 
   5  13   1      210.00      226.98     19.15 o 
   6  13   1       73.46       45.01     15.68 o 
   7  13   1       69.68       49.60     17.61 o 
   8  13   1      136.27       88.22     23.43 o 
   9  13   1        6.74      -29.74     23.64 o 
  -9  14   1        0.21      -16.68     19.10 o 
  -8  14   1        4.23      -10.38     19.66 o 
  -7  14   1        0.04      -18.76     13.26 o 
  -6  14   1       38.21       31.11     13.95 o 
  -5  14   1      892.80      824.59     44.37 o 
  -4  14   1        6.12        0.84     10.12 o 
  -3  14   1       99.93       87.15     12.13 o 
  -2  14   1      275.19      257.05     16.90 o 
  -1  14   1       28.05       42.46     10.59 o 
   0  14   1      711.25      725.63     32.27 o 
   1  14   1       78.84       91.38     13.04 o 
   2  14   1       31.21       13.11     11.30 o 
   3  14   1        8.82       -7.33      9.07 o 
   4  14   1        2.22       -3.47      9.86 o 
   5  14   1       73.59      102.62     15.83 o 
   6  14   1        0.05      -11.69     13.44 o 
   7  14   1       12.60       -7.10     15.95 o 
   8  14   1       22.89       35.64     22.82 o 
   9  14   1        0.23      -28.33     18.89 o 
  -9  15   1        0.98      -18.67     21.57 o 
  -8  15   1       26.86        0.35     21.13 o 
  -7  15   1       63.50       37.68     15.91 o 
  -6  15   1        2.66       16.17     14.58 o 
  -5  15   1      170.97      231.45     24.49 o 
  -4  15   1      410.54      405.54     29.75 o 
  -3  15   1      122.68      128.23     18.47 o 
  -2  15   1       45.44       38.87     14.37 o 
  -1  15   1       52.27       41.60     13.85 o 
   0  15   1       92.12      127.92     13.53 o 
   1  15   1        1.42      -15.88     11.56 o 
   2  15   1        0.65        4.52     10.03 o 
   3  15   1      123.47      128.44     21.50 o 
   4  15   1      105.39      107.03     16.56 o 
   5  15   1       10.75      -20.26     13.51 o 
   6  15   1       71.11       62.46     17.61 o 
   7  15   1        5.91       -1.01     16.36 o 
   8  15   1        0.92       -8.71     19.49 o 
   9  15   1        0.86      -30.60     20.40 o 
  -8  16   1       26.36       14.23     39.34 o 
  -7  16   1        2.15      -20.29     32.22 o 
  -6  16   1       13.25       12.54     20.67 o 
  -5  16   1       34.37       49.24     17.45 o 
  -4  16   1      333.36      315.85     25.56 o 
  -3  16   1       47.39       78.40     18.10 o 
  -2  16   1      111.89      126.60     18.82 o 
  -1  16   1       15.90        5.88     20.72 o 
   0  16   1        8.23      -12.71     14.79 o 
   1  16   1       40.50       35.39     16.69 o 
   2  16   1       58.44       75.70     23.07 o 
   3  16   1       24.47       11.66     14.09 o 
   4  16   1      273.64      303.55     23.87 o 
   5  16   1       19.70       15.63     14.89 o 
   6  16   1       10.47       14.47     16.65 o 
   7  16   1       23.50       18.47     17.50 o 
   8  16   1        9.96        8.96     22.28 o 
  -8  17   1       10.47        0.84     39.34 o 
  -7  17   1        0.43      -20.61     22.61 o 
  -6  17   1       88.92      113.07     28.25 o 
  -5  17   1       34.16       16.94     15.70 o 
  -4  17   1       14.26       14.01     16.21 o 
  -3  17   1      243.44      264.43     27.47 o 
  -2  17   1       16.47       32.42     20.01 o 
  -1  17   1       11.64       35.58     21.14 o 
   0  17   1       20.18       39.27     17.36 o 
   1  17   1       83.15       95.25     27.58 o 
   2  17   1        3.25       -8.97     22.45 o 
   3  17   1        0.16       -3.51     17.98 o 
   4  17   1       10.22       -0.98     16.67 o 
   5  17   1       16.70       29.01     25.14 o 
   6  17   1      235.37      275.76     43.41 o 
   7  17   1       15.42        4.74     18.40 o 
   8  17   1        0.73      -14.23     20.91 o 
  -7  18   1        9.59       -1.90     34.73 o 
  -6  18   1       15.47       12.22     24.08 o 
  -5  18   1       43.82       54.18     20.00 o 
  -4  18   1        0.14      -19.72     17.11 o 
  -3  18   1        9.98        8.17     21.08 o 
  -2  18   1        9.84      -30.97     41.43 o 
  -1  18   1       44.30       65.95     22.19 o 
   0  18   1       28.76       48.32     22.42 o 
   1  18   1       19.34       39.44     19.35 o 
   2  18   1      307.91      353.06     30.40 o 
   3  18   1       29.53       52.14     20.50 o 
   4  18   1       31.10       37.78     19.82 o 
   5  18   1       48.82       59.54     26.47 o 
   6  18   1        0.28       17.27     26.32 o 
   7  18   1        0.07      -32.50     24.82 o 
  -7  19   1        5.63       -7.97     25.91 o 
  -6  19   1        6.07      -16.36     24.37 o 
  -5  19   1       27.89       29.18     23.81 o 
  -4  19   1       54.79       86.82     25.89 o 
  -3  19   1       39.45       40.17     23.06 o 
  -2  19   1        0.03       10.60     20.21 o 
  -1  19   1        4.31       11.73     33.90 o 
   0  19   1        5.66       -9.64     22.93 o 
   1  19   1      202.07      219.94     33.83 o 
   2  19   1       10.22       51.22     25.32 o 
   3  19   1       12.47       22.17     19.65 o 
   4  19   1       46.23       42.33     20.61 o 
   5  19   1        0.06        8.30     24.49 o 
   6  19   1        2.34        2.99     27.36 o 
  -6  20   1        8.21       -3.77     34.32 o 
  -5  20   1       14.32        3.77     33.06 o 
  -4  20   1       77.15       77.13     27.37 o 
  -3  20   1       45.37       60.76     26.47 o 
  -2  20   1        2.06      -21.09     22.05 o 
  -1  20   1       35.68       34.99     43.31 o 
   0  20   1       43.01       67.53     25.56 o 
   1  20   1       54.72       88.30     28.46 o 
   2  20   1       50.16       87.05     27.83 o 
   3  20   1        3.31       -0.51     28.04 o 
   4  20   1       68.30       80.79     22.83 o 
   5  20   1       21.46       19.76     27.17 o 
   6  20   1       13.57       34.39     29.31 o 
  -5  21   1       17.77      -28.88     33.06 o 
  -4  21   1        2.23        8.67     24.13 o 
  -3  21   1       30.11       35.85     25.11 o 
  -2  21   1        2.94       -9.85     22.91 o 
  -1  21   1        2.56        1.86     24.30 o 
   0  21   1       15.77       32.94     27.67 o 
   1  21   1        7.89       52.28     28.23 o 
   2  21   1      157.36      196.33     37.66 o 
   3  21   1       12.46       20.57     26.42 o 
   4  21   1        5.10      -17.44     22.92 o 
   5  21   1        0.01       -8.79     26.69 o 
  -4  22   1        0.04       -9.94     25.60 o 
  -3  22   1       82.50       92.21     31.19 o 
  -2  22   1        9.73      -17.59     26.04 o 
  -1  22   1        1.87      -16.50     24.72 o 
   0  22   1       11.37        8.19     27.59 o 
   1  22   1       69.60       50.62     54.61 o 
   2  22   1       44.44       21.98     27.17 o 
   3  22   1        2.37      -32.76     26.85 o 
  -2  23   1       18.27        4.36     27.31 o 
  -1  23   1       30.36       35.70     28.63 o 
   0  23   1        0.10      -36.70     28.37 o 
   1  23   1        9.73        3.02     30.11 o 
 -12   0   2       46.33       23.02     28.88 o 
 -10   0   2       22.82       17.99     24.69 o 
  -8   0   2      119.33      157.35     32.22 o 
  -6   0   2      692.03      705.16     51.04 o 
  -4   0   2      796.13      757.04     74.07 o 
  -2   0   2       96.49      105.04     15.90 o 
   2   0   2      577.32      541.52     52.73 o 
   4   0   2        7.34       -3.54      8.79 o 
   6   0   2       79.98       80.29     18.20 o 
   8   0   2       42.84       95.22     21.75 o 
  10   0   2        0.34      -21.64     16.37 o 
 -12   1   2        0.11       31.80     22.04 o 
 -11   1   2        0.51       -8.33     17.45 o 
 -10   1   2        6.10       -3.74     15.31 o 
  -9   1   2        6.37       -7.63     14.35 o 
  -8   1   2        1.06      -16.64     11.09 o 
  -7   1   2      127.38      113.57     14.89 o 
  -6   1   2      672.35      676.23     31.47 o 
  -5   1   2     1234.05     1243.29     61.26 o 
  -4   1   2     1359.17     1335.31     73.81 o 
  -3   1   2        1.77       -4.47      4.01 o 
  -2   1   2     6579.26     6979.77    449.38 o 
  -1   1   2       73.93       85.55      7.54 o 
   0   1   2     6853.00     7174.58    347.38 o 
   1   1   2      336.16      291.09     20.85 o 
   2   1   2      661.20      552.33     39.44 o 
   3   1   2      124.83      101.66      7.70 o 
   4   1   2       99.05       99.39      8.89 o 
   5   1   2      154.16      147.63     17.07 o 
   6   1   2       36.74       30.48      8.29 o 
   7   1   2       90.75      103.36     13.03 o 
   8   1   2      758.38      813.35     44.32 o 
   9   1   2        0.76        5.34     12.74 o 
  10   1   2       56.15       40.47     15.99 o 
  11   1   2       12.30        5.11     16.31 o 
 -12   2   2        0.21      -11.11     19.82 o 
 -11   2   2        2.42        5.10     18.00 o 
 -10   2   2       17.04        7.65     17.45 o 
  -9   2   2       98.13      103.62     17.35 o 
  -8   2   2       18.41      -14.45      9.64 o 
  -7   2   2       26.08        8.82      9.89 o 
  -6   2   2       46.65       42.95      8.82 o 
  -5   2   2       10.86       17.48      7.35 o 
  -4   2   2       22.72       19.87      5.85 o 
  -3   2   2     2202.92     2271.00    108.54 o 
  -2   2   2    19660.84    18598.79    986.12 o 
  -1   2   2    14755.80    15329.15   1391.88 o 
   0   2   2     8694.48     9650.09    785.70 o 
   1   2   2    42480.69    41451.18   2727.99 o 
   2   2   2       23.32       38.79      3.71 o 
   3   2   2      215.66      179.34     10.89 o 
   4   2   2     1517.28     1476.11     64.91 o 
   5   2   2        1.73       -7.12      4.75 o 
   6   2   2       10.54        3.00      7.34 o 
   7   2   2      144.50      114.66     13.84 o 
   8   2   2       45.67       76.26     14.19 o 
   9   2   2      266.23      336.92     24.67 o 
  10   2   2       13.10        8.91     13.81 o 
  11   2   2        0.79      -10.58     15.08 o 
 -12   3   2        0.11       -7.94     20.26 o 
 -11   3   2       14.95        4.20     17.75 o 
 -10   3   2       17.44       26.08     14.62 o 
  -9   3   2        5.38        6.06     11.90 o 
  -8   3   2        0.05      -14.44      9.63 o 
  -7   3   2      127.75      140.50     17.23 o 
  -6   3   2      329.98      283.36     17.40 o 
  -5   3   2     1050.19      966.96     48.59 o 
  -4   3   2        0.34       -7.12      4.75 o 
  -3   3   2     3442.57     3578.13    170.12 o 
  -2   3   2        2.18        6.35      5.27 o 
  -1   3   2     4648.55     4870.68    321.02 o 
   0   3   2      584.18      590.60     86.04 o 
   1   3   2    22612.60    27527.26   3408.80 o 
   2   3   2       18.76       20.57      3.31 o 
   3   3   2       72.66       82.67      7.93 o 
   4   3   2      791.07      735.73     30.42 o 
   5   3   2       42.66       28.30      6.05 o 
   6   3   2      681.41      691.01     36.81 o 
   7   3   2        0.17      -12.75      8.50 o 
   8   3   2       67.72       80.58     14.12 o 
   9   3   2        0.00        1.02     12.37 o 
  10   3   2        3.19      -19.54     13.03 o 
  11   3   2        6.84       -6.47     17.80 o 
 -12   4   2        2.55      -13.33     28.46 o 
 -11   4   2        5.19       -6.21     17.75 o 
 -10   4   2        0.31      -15.31     19.08 o 
  -9   4   2        0.00      -16.06     10.70 o 
  -8   4   2      258.43      290.29     24.75 o 
  -7   4   2      510.26      497.99     27.96 o 
  -6   4   2      189.13      223.39     16.51 o 
  -5   4   2        5.88       -1.26      6.76 o 
  -4   4   2        1.63       -7.22      4.81 o 
  -3   4   2     2383.03     2422.16    103.56 o 
  -2   4   2     2294.42     2324.54     99.44 o 
  -1   4   2     2827.09     3143.29    247.20 o 
   0   4   2     2296.10     2560.45    345.47 o 
   1   4   2     1219.50     1342.42    198.64 o 
   2   4   2     3475.61     4253.64    252.08 o 
   3   4   2      300.85      305.71     13.60 o 
   4   4   2      323.18      291.15     13.45 o 
   5   4   2     2227.88     2167.96     94.73 o 
   6   4   2       12.23        4.18      6.14 o 
   7   4   2       22.42       23.69     10.75 o 
   8   4   2      300.41      317.98     23.74 o 
   9   4   2        1.54        1.94     12.56 o 
  10   4   2       12.53       16.47     15.50 o 
  11   4   2        3.06      -22.46     16.18 o 
 -11   5   2        1.20      -17.15     15.18 o 
 -10   5   2        0.33      -18.10     12.06 o 
  -9   5   2       36.71       36.15     14.60 o 
  -8   5   2       54.08       52.02     14.24 o 
  -7   5   2      276.80      254.04     18.51 o 
  -6   5   2      396.89      362.78     21.56 o 
  -5   5   2      127.79      157.80     13.03 o 
  -4   5   2      668.68      608.86     27.87 o 
  -3   5   2     3315.91     3237.29    138.15 o 
  -2   5   2     1225.42     1100.42     48.06 o 
  -1   5   2     1609.93     1613.51     90.30 o 
   0   5   2     1669.89     1841.17    233.14 o 
   1   5   2     4495.51     5010.65    781.44 o 
   2   5   2     1042.04     1084.32     69.68 o 
   3   5   2      832.73      866.90     52.31 o 
   4   5   2     1049.57     1040.15     42.31 o 
   5   5   2      555.70      534.72     25.71 o 
   6   5   2       27.74       29.16      7.85 o 
   7   5   2       51.59       42.10     11.47 o 
   8   5   2      104.24      106.92     18.37 o 
   9   5   2       22.32       -0.72     14.63 o 
  10   5   2       38.42       36.59     17.41 o 
  11   5   2        0.61      -25.15     16.77 o 
 -11   6   2        4.69      -22.60     16.25 o 
 -10   6   2        0.27      -16.39     12.90 o 
  -9   6   2       18.71        1.11     12.61 o 
  -8   6   2       42.18       40.21     14.47 o 
  -7   6   2      372.43      341.85     21.80 o 
  -6   6   2      327.84      336.17     20.66 o 
  -5   6   2      201.73      219.88     14.25 o 
  -4   6   2      400.43      341.74     20.98 o 
  -3   6   2       13.54       17.06      5.16 o 
  -2   6   2       41.28       60.71      5.76 o 
  -1   6   2       59.54       49.23      7.97 o 
   0   6   2       34.39       30.09      5.84 o 
   1   6   2     2499.87     2836.85    391.08 o 
   2   6   2      347.05      501.65     62.94 o 
   3   6   2        8.98       -4.45      5.49 o 
   4   6   2      149.86      181.39     11.78 o 
   5   6   2      779.17      738.08     33.97 o 
   6   6   2      156.32      168.80     14.36 o 
   7   6   2      139.03      212.75     23.23 o 
   8   6   2      135.43      158.29     25.47 o 
   9   6   2       23.37       23.44     15.93 o 
  10   6   2       10.22      -10.79     14.88 o 
  11   6   2        0.14      -11.43     17.90 o 
 -11   7   2        4.95       -8.46     28.23 o 
 -10   7   2       35.70       10.09     15.18 o 
  -9   7   2        1.37       -8.36     13.43 o 
  -8   7   2        3.34       -9.94     14.33 o 
  -7   7   2      246.98      279.85     25.31 o 
  -6   7   2      550.97      555.64     30.91 o 
  -5   7   2      205.77      203.51     13.01 o 
  -4   7   2        5.95       -6.33      5.62 o 
  -3   7   2      530.44      452.63     21.44 o 
  -2   7   2       95.94      128.48      8.93 o 
  -1   7   2      229.12      191.45     10.52 o 
   0   7   2      231.21      208.56     19.31 o 
   1   7   2      333.59      434.18     52.13 o 
   2   7   2     3986.05     5199.42    826.85 o 
   3   7   2      740.87      755.57     79.79 o 
   4   7   2     1511.33     1457.78     96.61 o 
   5   7   2      208.91      182.01     12.11 o 
   6   7   2      669.17      662.62     37.39 o 
   7   7   2        2.03       -2.91     11.29 o 
   8   7   2        7.27       -3.50     13.16 o 
   9   7   2        7.72       -3.70     14.92 o 
  10   7   2        0.37      -19.46     15.19 o 
  11   7   2        1.11      -24.75     16.50 o 
 -11   8   2        3.53      -27.78     18.52 o 
 -10   8   2        0.11        4.62     15.88 o 
  -9   8   2       40.25       24.59     14.87 o 
  -8   8   2       41.57       34.24     14.81 o 
  -7   8   2       33.29       41.42     12.38 o 
  -6   8   2       33.04       28.19      8.94 o 
  -5   8   2       99.15       82.39      9.82 o 
  -4   8   2      700.12      613.31     28.68 o 
  -3   8   2        4.23       -6.59      4.98 o 
  -2   8   2     6395.34     6533.67    362.30 o 
  -1   8   2     3580.79     4239.93    370.18 o 
   0   8   2      492.82      540.89     78.17 o 
   1   8   2     1332.52     1420.96    243.88 o 
   2   8   2     2923.27     3386.87    504.65 o 
   3   8   2       56.51       71.44      8.13 o 
   4   8   2        7.02       -4.05      5.96 o 
   5   8   2       76.77       77.41      9.95 o 
   6   8   2        1.04      -12.56      8.37 o 
   7   8   2       29.48       16.41     12.32 o 
   8   8   2       16.37       -5.48     12.89 o 
   9   8   2       26.09       51.96     17.63 o 
  10   8   2        0.02      -22.57     15.04 o 
  11   8   2        1.86        0.37     22.09 o 
 -11   9   2       13.87        8.27     18.13 o 
 -10   9   2        1.60      -10.23     15.87 o 
  -9   9   2        1.58      -12.63     13.18 o 
  -8   9   2       35.12        8.45     14.88 o 
  -7   9   2      543.98      527.95     30.72 o 
  -6   9   2      454.59      396.48     24.08 o 
  -5   9   2      567.14      526.64     25.67 o 
  -4   9   2      260.51      220.48     12.82 o 
  -3   9   2       35.56       22.26      6.64 o 
  -2   9   2       17.08        2.96      5.37 o 
  -1   9   2     4071.41     4010.71    193.17 o 
   0   9   2      123.59      140.28     17.08 o 
   1   9   2       97.17      125.98     26.93 o 
   2   9   2      131.75      169.90     15.65 o 
   3   9   2       38.92       20.10      6.47 o 
   4   9   2      291.90      283.58     22.53 o 
   5   9   2       29.05       17.23      7.89 o 
   6   9   2      108.96      106.55     14.74 o 
   7   9   2       64.93       78.62     20.53 o 
   8   9   2       17.10       10.64     13.73 o 
   9   9   2       12.92       -3.32     16.04 o 
  10   9   2        9.51       -1.52     23.44 o 
 -11  10   2        0.01      -10.37     18.55 o 
 -10  10   2        8.29       -3.69     17.47 o 
  -9  10   2        0.08      -10.06     14.55 o 
  -8  10   2       34.45       38.59     14.72 o 
  -7  10   2       13.00       16.04     11.88 o 
  -6  10   2        0.01      -15.77     10.51 o 
  -5  10   2      239.47      204.43     13.98 o 
  -4  10   2      114.89      122.24     11.02 o 
  -3  10   2       13.39       -4.45      5.61 o 
  -2  10   2        6.17        7.18      5.66 o 
  -1  10   2      439.08      539.96     63.00 o 
   0  10   2     2745.86     2829.65    155.55 o 
   1  10   2     2011.30     2136.93    219.55 o 
   2  10   2       28.85       29.38      6.01 o 
   3  10   2        2.75       -6.81      6.05 o 
   4  10   2       76.84       80.75      9.71 o 
   5  10   2       45.40       37.91      8.62 o 
   6  10   2       80.00      102.25     16.85 o 
   7  10   2        0.20      -21.08     14.05 o 
   8  10   2       12.75       22.31     21.76 o 
   9  10   2       35.96       40.17     25.53 o 
  10  10   2        0.98        6.34     22.67 o 
 -10  11   2       51.60       88.91     21.53 o 
  -9  11   2       12.24        5.81     15.25 o 
  -8  11   2       53.70       68.46     16.90 o 
  -7  11   2      405.90      412.33     26.16 o 
  -6  11   2      143.67      131.37     16.00 o 
  -5  11   2       11.78       -6.05      7.68 o 
  -4  11   2      608.48      560.79     27.07 o 
  -3  11   2       39.20       39.99      7.48 o 
  -2  11   2     1029.85      916.90     53.69 o 
  -1  11   2      696.78      868.25     88.29 o 
   0  11   2       14.45       30.68      9.87 o 
   1  11   2      136.07      147.24     20.42 o 
   2  11   2      545.05      600.50     47.66 o 
   3  11   2       43.84       61.30     13.05 o 
   4  11   2        1.78       -8.27      8.30 o 
   5  11   2       17.29       -5.80     11.26 o 
   6  11   2        6.80      -17.63     11.75 o 
   7  11   2        1.64      -21.41     14.27 o 
   8  11   2      131.69      190.69     29.56 o 
   9  11   2       19.99        0.59     29.50 o 
  10  11   2       11.37       10.31     24.37 o 
 -10  12   2       11.83       10.81     18.03 o 
  -9  12   2       11.71       18.38     17.06 o 
  -8  12   2       34.60       33.59     14.92 o 
  -7  12   2      109.08      108.02     15.87 o 
  -6  12   2        8.67        6.35     10.77 o 
  -5  12   2      189.38      189.77     15.02 o 
  -4  12   2      119.02      124.76     11.69 o 
  -3  12   2        1.21       -2.24      6.60 o 
  -2  12   2        2.47       -7.97      6.34 o 
  -1  12   2      464.03      465.22     30.89 o 
   0  12   2      643.21      650.34     35.24 o 
   1  12   2      320.68      295.40     25.73 o 
   2  12   2      203.46      242.28     17.92 o 
   3  12   2        3.83        2.39      8.89 o 
   4  12   2       95.84      104.81     13.84 o 
   5  12   2        0.49      -11.24     11.72 o 
   6  12   2        9.36      -18.89     12.59 o 
   7  12   2       22.88       17.94     18.17 o 
   8  12   2        1.25        2.59     20.35 o 
   9  12   2        5.65      -11.88     21.76 o 
  10  12   2        7.68       10.38     25.59 o 
 -10  13   2        0.03      -10.14     22.49 o 
  -9  13   2        0.38        3.35     20.12 o 
  -8  13   2        7.11       -0.89     13.99 o 
  -7  13   2       19.84       16.66     12.38 o 
  -6  13   2      210.99      263.41     24.83 o 
  -5  13   2        1.37      -11.66      8.64 o 
  -4  13   2        3.72       -2.92      7.85 o 
  -3  13   2        2.26       -6.83      8.30 o 
  -2  13   2      100.91      106.56     12.67 o 
  -1  13   2      333.38      317.01     21.81 o 
   0  13   2       36.51       29.20      8.15 o 
   1  13   2      415.16      432.22     44.07 o 
   2  13   2        2.80        2.71     10.17 o 
   3  13   2      128.68      155.92     26.22 o 
   4  13   2       76.30       88.89     14.31 o 
   5  13   2        0.06       -0.19     13.19 o 
   6  13   2        1.49      -15.40     14.21 o 
   7  13   2       99.70      121.22     44.15 o 
   8  13   2       49.54       64.50     24.80 o 
   9  13   2        0.59       -8.69     21.20 o 
  -9  14   2        9.80       19.56     22.80 o 
  -8  14   2       86.30      130.84     26.99 o 
  -7  14   2        5.47      -10.27     21.56 o 
  -6  14   2        0.50        3.75     11.41 o 
  -5  14   2      323.39      309.78     22.62 o 
  -4  14   2        0.17       -8.03     10.99 o 
  -3  14   2      101.17      117.13     13.92 o 
  -2  14   2        9.24       -8.91      9.06 o 
  -1  14   2      313.43      339.06     44.11 o 
   0  14   2       16.98        5.41      7.73 o 
   1  14   2       31.37       25.35     11.89 o 
   2  14   2      239.14      275.78     21.11 o 
   3  14   2      203.84      207.96     29.30 o 
   4  14   2       67.77       78.88     13.97 o 
   5  14   2       22.50        1.10     14.57 o 
   6  14   2        6.60       -4.48     14.19 o 
   7  14   2       17.00       23.84     29.92 o 
   8  14   2       37.23       35.32     24.23 o 
   9  14   2       64.57       98.66     42.89 o 
  -9  15   2       13.84      -21.34     36.83 o 
  -8  15   2        0.30      -16.74     35.57 o 
  -7  15   2        8.31       -1.77     37.25 o 
  -6  15   2       57.83       46.87     22.49 o 
  -5  15   2       62.24       35.90     16.95 o 
  -4  15   2       24.33       -8.07     14.85 o 
  -3  15   2       43.16       47.21     11.87 o 
  -2  15   2       63.40       48.65     11.92 o 
  -1  15   2      176.80      188.82     22.80 o 
   0  15   2       32.23       27.17      9.54 o 
   1  15   2        0.09       -5.78     16.92 o 
   2  15   2        0.44      -11.05     10.79 o 
   3  15   2      199.93      232.31     39.99 o 
   4  15   2      122.08      127.31     22.11 o 
   5  15   2        1.13      -17.22     13.76 o 
   6  15   2       31.34       52.82     17.67 o 
   7  15   2        9.83       -8.26     20.28 o 
   8  15   2        9.79      -12.81     21.37 o 
  -8  16   2        3.05       14.23     38.50 o 
  -7  16   2       45.70       36.26     39.55 o 
  -6  16   2       40.57       46.59     22.16 o 
  -5  16   2       99.58      124.44     27.55 o 
  -4  16   2       13.90      -13.99     14.46 o 
  -3  16   2       57.90       30.37     17.01 o 
  -2  16   2      106.87       99.21     22.92 o 
  -1  16   2       21.41        6.97     13.43 o 
   0  16   2      336.33      291.48     18.79 o 
   1  16   2      306.39      279.35     31.36 o 
   2  16   2      158.24      218.66     21.94 o 
   3  16   2        0.67      -20.53     13.69 o 
   4  16   2       53.08       97.21     16.67 o 
   5  16   2       57.02       87.58     20.54 o 
   6  16   2      101.55      120.49     22.79 o 
   7  16   2       31.20       12.83     21.41 o 
   8  16   2        4.72      -19.49     21.37 o 
  -8  17   2       13.12       25.11     39.76 o 
  -7  17   2       37.73       52.86     28.46 o 
  -6  17   2        0.26      -11.69     21.98 o 
  -5  17   2        1.63       -1.48     16.12 o 
  -4  17   2       18.80       -5.18     17.75 o 
  -3  17   2       85.39       46.99     38.29 o 
  -2  17   2       16.78      -18.21     26.36 o 
  -1  17   2       90.49       80.14     24.26 o 
   0  17   2      265.27      340.40     36.10 o 
   1  17   2        0.36       17.29     22.56 o 
   2  17   2      267.80      325.14     60.85 o 
   3  17   2       53.02       56.43     15.64 o 
   4  17   2       60.64       66.45     20.42 o 
   5  17   2      124.70      177.24     26.28 o 
   6  17   2       40.43       35.08     19.95 o 
   7  17   2        4.24      -13.84     19.49 o 
  -7  18   2        2.02        7.57     25.26 o 
  -6  18   2        4.40       -8.81     22.67 o 
  -5  18   2       20.53        7.50     20.30 o 
  -4  18   2       71.99       75.31     30.55 o 
  -3  18   2        2.48      -26.14     17.43 o 
  -2  18   2        2.83      -27.16     19.46 o 
  -1  18   2        8.65       -1.49     18.58 o 
   0  18   2      267.34      297.11     59.63 o 
   1  18   2        0.34       24.53     26.37 o 
   2  18   2      390.75      408.97     33.58 o 
   3  18   2        1.41       -2.25     18.89 o 
   4  18   2       21.34       11.29     19.37 o 
   5  18   2        2.72      -16.54     25.20 o 
   6  18   2        6.63       38.09     32.64 o 
   7  18   2        8.26      -18.29     21.09 o 
  -7  19   2        0.57      -15.90     31.80 o 
  -6  19   2       36.66       48.96     33.06 o 
  -5  19   2       19.77       -3.19     21.84 o 
  -4  19   2        1.20       -6.44     22.14 o 
  -3  19   2        0.07      -28.29     21.97 o 
  -2  19   2        5.27        8.69     21.63 o 
  -1  19   2        7.00       -5.24     33.90 o 
   0  19   2       12.90       21.23     22.50 o 
   1  19   2       45.83       96.65     24.03 o 
   2  19   2        7.67       33.49     20.64 o 
   3  19   2       71.13      107.86     25.45 o 
   4  19   2       30.53       40.55     22.80 o 
   5  19   2        0.46       13.38     27.36 o 
   6  19   2       53.49       44.69     29.57 o 
  -6  20   2        2.13      -41.01     30.55 o 
  -5  20   2        4.57       12.66     23.46 o 
  -4  20   2        8.72       10.97     23.88 o 
  -3  20   2        0.22       -3.86     22.10 o 
  -2  20   2        2.44       -4.83     22.33 o 
  -1  20   2       45.61       42.50     25.56 o 
   0  20   2       95.07      133.05     63.82 o 
   1  20   2       87.94      110.54     41.01 o 
   2  20   2      108.22      124.62     25.43 o 
   3  20   2        0.05       -7.02     19.86 o 
   4  20   2        1.22      -29.02     19.35 o 
   5  20   2        0.49       12.70     28.69 o 
  -5  21   2       11.87       -1.68     23.65 o 
  -4  21   2       23.35        4.93     35.78 o 
  -3  21   2        0.03      -14.10     27.20 o 
  -2  21   2       51.62       54.31     31.80 o 
  -1  21   2        3.51       -2.48     23.16 o 
   0  21   2       11.04       42.23     32.22 o 
   1  21   2       53.64       87.50     27.96 o 
   2  21   2        4.08       22.17     26.02 o 
   3  21   2        4.27      -14.58     25.96 o 
   4  21   2        0.02      -31.75     21.17 o 
  -3  22   2       32.94       20.74     26.09 o 
  -2  22   2        0.11       -1.22     24.82 o 
  -1  22   2       23.86        8.79     27.07 o 
   0  22   2      113.53      160.33     35.06 o 
   1  22   2        0.81       13.13     25.89 o 
   2  22   2        3.19       -9.70     27.91 o 
   3  22   2        9.36      -39.12     26.68 o 
  -1  23   2        8.51       -3.07     28.26 o 
   0  23   2        0.12       16.87     27.75 o 
   1  23   2        1.34        9.50     29.59 o 
 -11   0   3       23.99       34.73     29.29 o 
  -9   0   3      109.61       94.58     30.55 o 
  -7   0   3        0.02       -2.51     13.81 o 
  -5   0   3       26.99       21.76     13.39 o 
  -3   0   3      388.26      354.46     37.25 o 
  -1   0   3     1007.31      949.96     88.72 o 
   1   0   3    10732.75    10650.47    967.96 o 
   5   0   3        5.04        1.43      8.57 o 
   7   0   3      534.64      519.36     42.44 o 
   9   0   3      180.40      257.89     33.59 o 
  11   0   3        1.14       -5.26     22.80 o 
 -12   1   3        0.12       14.23     20.71 o 
 -11   1   3       13.73       27.62     21.74 o 
 -10   1   3        0.15      -22.14     14.76 o 
  -9   1   3        0.82       -1.66     13.90 o 
  -8   1   3       18.41       14.52     13.60 o 
  -7   1   3        0.82        6.22      8.75 o 
  -6   1   3      135.55      126.53     14.14 o 
  -5   1   3      699.59      662.03     39.13 o 
  -4   1   3     1962.57     2065.17    136.26 o 
  -3   1   3      206.19      218.50     17.73 o 
  -2   1   3      258.77      231.21     17.75 o 
  -1   1   3     6451.88     6259.26    402.88 o 
   0   1   3      772.83      873.39     50.77 o 
   1   1   3     2830.15     2695.25    174.70 o 
   2   1   3       31.24       25.29      5.96 o 
   3   1   3      259.24      245.74     25.92 o 
   4   1   3       18.17       18.21      6.00 o 
   5   1   3      113.11      117.12     10.43 o 
   6   1   3       57.92       50.41      9.80 o 
   7   1   3      142.70      196.32     18.20 o 
   8   1   3      206.55      235.94     19.58 o 
   9   1   3       29.66       18.48     14.46 o 
  10   1   3        0.62      -19.38     14.15 o 
  11   1   3        9.91        0.32     16.46 o 
 -12   2   3       18.92       34.21     22.17 o 
 -11   2   3        8.25       10.67     19.23 o 
 -10   2   3        0.59      -11.52     14.79 o 
  -9   2   3        0.03      -16.81     13.28 o 
  -8   2   3       58.21       45.04     15.52 o 
  -7   2   3      131.94      178.07     20.27 o 
  -6   2   3        1.04      -10.85      7.23 o 
  -5   2   3      298.00      273.72     19.25 o 
  -4   2   3     4026.78     4117.72    221.68 o 
  -3   2   3     2153.39     2157.77    117.26 o 
  -2   2   3      232.30      224.57     17.72 o 
  -1   2   3     2196.31     2157.99    140.02 o 
   0   2   3     9264.33     9552.69    461.64 o 
   1   2   3       38.34       57.90      7.80 o 
   2   2   3     6634.61     7893.07    718.96 o 
   3   2   3      129.70      143.54     12.64 o 
   4   2   3      184.19      182.31     12.86 o 
   5   2   3       44.31       35.42      6.28 o 
   6   2   3      259.22      271.72     18.82 o 
   7   2   3      124.50      162.21     16.40 o 
   8   2   3      292.30      349.40     24.69 o 
   9   2   3       15.09       21.35     13.82 o 
  10   2   3       27.32       21.10     14.56 o 
  11   2   3        3.38      -16.37     16.26 o 
 -12   3   3        1.82        1.79     20.61 o 
 -11   3   3        3.02      -23.75     16.03 o 
 -10   3   3        0.59      -20.85     13.90 o 
  -9   3   3       26.51       36.41     20.92 o 
  -8   3   3       82.86       66.13     18.35 o 
  -7   3   3       35.14       20.67     11.03 o 
  -6   3   3       85.42      124.80     15.01 o 
  -5   3   3        8.30       11.21      7.77 o 
  -4   3   3       37.71       93.10     66.13 o 
  -3   3   3      678.30      595.95     41.13 o 
  -2   3   3      876.80      886.62     49.30 o 
  -1   3   3      906.36      908.58     61.27 o 
   0   3   3     3713.71     4219.07    412.43 o 
   1   3   3       11.26       33.98      4.95 o 
   2   3   3     1511.82     1429.13    139.36 o 
   3   3   3     2932.07     2759.52    108.96 o 
   4   3   3      749.64      708.91     32.00 o 
   5   3   3       19.16        6.55      5.77 o 
   6   3   3       24.66       12.24      8.46 o 
   7   3   3       27.35       23.33     11.02 o 
   8   3   3      671.65      739.53     41.02 o 
   9   3   3        2.31      -12.45     11.85 o 
  10   3   3        1.48      -16.16     14.22 o 
  11   3   3        9.93      -10.27     18.93 o 
 -11   4   3        8.09       -1.62     17.81 o 
 -10   4   3       14.59      -14.12     15.53 o 
  -9   4   3       42.78       39.68     17.69 o 
  -8   4   3        3.47      -15.60     10.40 o 
  -7   4   3       68.39       74.86     12.59 o 
  -6   4   3      141.46      173.86     14.54 o 
  -5   4   3      700.46      694.53     36.34 o 
  -4   4   3     1101.18     1091.88     54.32 o 
  -3   4   3      791.99      925.57     51.98 o 
  -2   4   3       52.10       51.28      6.22 o 
  -1   4   3     5110.48     4953.59    327.24 o 
   0   4   3     4576.88     5386.41    737.64 o 
   1   4   3     2160.52     2461.12    334.94 o 
   2   4   3     1831.46     2033.94    138.99 o 
   3   4   3        6.35        1.04      4.10 o 
   4   4   3     2717.94     2706.53    129.57 o 
   5   4   3        0.87       -8.75      5.83 o 
   6   4   3        6.65       -7.26      7.67 o 
   7   4   3      363.29      388.88     24.31 o 
   8   4   3        2.23        5.13     11.18 o 
   9   4   3       89.74      121.58     20.13 o 
  10   4   3       11.15       -6.54     15.56 o 
  11   4   3        0.74      -25.55     17.03 o 
 -11   5   3        1.49      -14.16     18.95 o 
 -10   5   3       12.57        8.24     16.86 o 
  -9   5   3       32.67       31.76     15.14 o 
  -8   5   3        8.56      -12.57     11.39 o 
  -7   5   3        5.71       -7.04      9.71 o 
  -6   5   3     1054.13      999.65     51.20 o 
  -5   5   3       21.62        9.81      7.59 o 
  -4   5   3     1623.99     1539.17     75.47 o 
  -3   5   3      313.79      272.16     14.02 o 
  -2   5   3      492.48      489.15     65.48 o 
  -1   5   3     5247.62     5845.96    569.66 o 
   0   5   3      267.09      289.41     42.47 o 
   1   5   3      245.85      266.76     37.27 o 
   2   5   3     1311.53     1492.07    184.65 o 
   3   5   3     1876.10     2029.46     97.38 o 
   4   5   3     1726.34     1685.22     81.81 o 
   5   5   3      114.84      100.56      9.59 o 
   6   5   3      988.26      958.63     56.11 o 
   7   5   3      453.03      472.68     28.04 o 
   8   5   3        0.43       -7.93     12.56 o 
   9   5   3       13.38       16.80     15.16 o 
  10   5   3       15.90       -1.03     16.76 o 
  11   5   3        0.07      -25.81     17.21 o 
 -11   6   3        3.10      -12.44     18.45 o 
 -10   6   3        3.01       -9.44     13.18 o 
  -9   6   3        0.07      -16.24     12.60 o 
  -8   6   3        8.56       -1.04     11.89 o 
  -7   6   3        1.52       -1.07     10.16 o 
  -6   6   3       27.35       50.87     11.10 o 
  -5   6   3      732.04      765.72     39.78 o 
  -4   6   3     4252.59     4121.82    176.40 o 
  -3   6   3     1097.56     1038.73     46.17 o 
  -2   6   3      130.44      127.91      8.77 o 
  -1   6   3      769.07      852.02    121.47 o 
   0   6   3      107.35      136.18     17.32 o 
   1   6   3      148.75      128.16     27.05 o 
   2   6   3     1697.30     2004.52    248.68 o 
   3   6   3        1.00       -4.30      4.23 o 
   4   6   3      160.40      146.83     13.76 o 
   5   6   3       73.46       68.71      8.66 o 
   6   6   3       17.96        5.85      8.71 o 
   7   6   3        0.73      -16.83     11.22 o 
   8   6   3       37.48       37.36     15.80 o 
   9   6   3        8.94       -5.29     15.06 o 
  10   6   3        0.28      -20.95     16.81 o 
  11   6   3        0.38      -26.17     18.67 o 
 -11   7   3        4.92      -14.45     19.70 o 
 -10   7   3       10.83       -4.58     16.58 o 
  -9   7   3      112.79      137.26     21.05 o 
  -8   7   3       65.76       58.92     15.81 o 
  -7   7   3       70.89       91.34     14.86 o 
  -6   7   3      184.54      198.07     16.78 o 
  -5   7   3      431.41      412.86     20.92 o 
  -4   7   3       34.29       38.27      7.60 o 
  -3   7   3      249.63      230.14     13.48 o 
  -2   7   3     2920.70     2955.41    127.35 o 
  -1   7   3      931.76      959.10     79.05 o 
   0   7   3        6.62       20.12      9.59 o 
   1   7   3       23.81       12.35      6.76 o 
   2   7   3      107.69      113.40     18.42 o 
   3   7   3     1492.94     1724.80    139.46 o 
   4   7   3       11.88       14.41      6.77 o 
   5   7   3      290.31      296.37     21.32 o 
   6   7   3      202.04      201.02     17.15 o 
   7   7   3       67.24       65.84     15.29 o 
   8   7   3        0.01      -19.24     12.83 o 
   9   7   3        0.03      -19.11     12.74 o 
  10   7   3        1.54      -24.09     16.06 o 
 -11   8   3       23.03       20.54     19.07 o 
 -10   8   3        0.11      -11.17     15.28 o 
  -9   8   3       23.78       23.30     15.62 o 
  -8   8   3      105.25      110.29     18.12 o 
  -7   8   3        1.21        3.16     11.27 o 
  -6   8   3        3.95        4.15     10.45 o 
  -5   8   3      328.57      319.30     17.51 o 
  -4   8   3       74.44      105.66      9.84 o 
  -3   8   3      324.65      307.50     25.10 o 
  -2   8   3      209.84      231.77     12.48 o 
  -1   8   3     1510.30     1838.90    229.59 o 
   0   8   3     1253.48     1159.37    118.01 o 
   1   8   3        1.63        3.10      7.53 o 
   2   8   3     1580.72     1933.50    190.87 o 
   3   8   3      114.13      141.19     17.52 o 
   4   8   3      165.55      211.97     20.03 o 
   5   8   3      706.10      708.27     37.42 o 
   6   8   3       48.56       38.46     10.87 o 
   7   8   3       31.92       20.00     13.35 o 
   8   8   3       16.26      -19.05     12.70 o 
   9   8   3        0.72      -26.55     18.09 o 
  10   8   3       24.37        9.61     29.92 o 
 -11   9   3        0.28      -15.41     18.13 o 
 -10   9   3       34.13       18.45     16.63 o 
  -9   9   3        5.30      -23.60     15.74 o 
  -8   9   3        9.00        3.21     13.20 o 
  -7   9   3       14.86        8.59     11.87 o 
  -6   9   3      805.84      770.23     36.71 o 
  -5   9   3       15.95        6.41      8.78 o 
  -4   9   3      144.19      160.59     12.34 o 
  -3   9   3      171.36      187.98     12.61 o 
  -2   9   3     1098.73     1213.99     53.28 o 
  -1   9   3       93.45      106.65      9.28 o 
   0   9   3     1592.88     1652.66    138.34 o 
   1   9   3      520.41      526.86     72.30 o 
   2   9   3       94.81      126.49     14.56 o 
   3   9   3      263.98      280.46     26.69 o 
   4   9   3        0.15      -12.91      8.61 o 
   5   9   3      115.89      136.67     16.31 o 
   6   9   3       62.38       45.47     11.75 o 
   7   9   3        5.10      -14.60     15.98 o 
   8   9   3       83.84      106.95     25.95 o 
   9   9   3        3.23       -8.44     18.87 o 
  10   9   3        9.54        0.05     36.83 o 
 -10  10   3       22.94        2.97     16.87 o 
  -9  10   3        0.96      -13.73     13.03 o 
  -8  10   3       34.40       24.71     15.42 o 
  -7  10   3       23.55       17.58     12.35 o 
  -6  10   3      306.60      290.41     18.08 o 
  -5  10   3      371.14      315.91     17.54 o 
  -4  10   3      258.70      244.53     14.20 o 
  -3  10   3     1465.96     1585.14    113.71 o 
  -2  10   3        2.95       -3.15      5.43 o 
  -1  10   3       89.41      109.78     15.04 o 
   0  10   3      962.69      848.46     75.01 o 
   1  10   3      111.92      155.26     41.13 o 
   2  10   3      203.80      218.25     34.28 o 
   3  10   3      200.87      234.18     18.23 o 
   4  10   3      183.67      189.48     27.85 o 
   5  10   3        3.47      -15.34     10.23 o 
   6  10   3       44.65       32.79     14.14 o 
   7  10   3       61.09       77.57     20.23 o 
   8  10   3       18.85       31.70     19.70 o 
   9  10   3       52.56       70.14     25.64 o 
  10  10   3       18.03      -12.13     32.64 o 
 -10  11   3        1.45       -2.00     16.77 o 
  -9  11   3        1.03       -0.82     16.28 o 
  -8  11   3        0.11       -9.62     13.14 o 
  -7  11   3       72.13       62.94     14.82 o 
  -6  11   3       25.65       29.25     10.68 o 
  -5  11   3      114.79      129.13     12.83 o 
  -4  11   3      187.29      168.42     13.42 o 
  -3  11   3        0.87       -4.74      6.65 o 
  -2  11   3      116.35      135.76     10.80 o 
  -1  11   3      832.55      817.82     70.88 o 
   0  11   3      191.63      210.37     16.01 o 
   1  11   3      855.68      894.57    116.65 o 
   2  11   3        0.41       -8.09      8.38 o 
   3  11   3       10.28        8.32      9.24 o 
   4  11   3      143.12      139.78     17.52 o 
   5  11   3       37.65       41.81     14.51 o 
   6  11   3       30.78       27.73     13.47 o 
   7  11   3      129.30      122.12     32.01 o 
   8  11   3       12.34        1.85     21.15 o 
   9  11   3        0.17       -6.56     22.02 o 
  10  11   3        0.06      -14.88     23.69 o 
 -10  12   3        7.92       -3.49     17.09 o 
  -9  12   3        2.02       -8.23     14.48 o 
  -8  12   3       23.87       10.72     23.12 o 
  -7  12   3      234.27      285.54     23.69 o 
  -6  12   3       75.23       78.38     12.78 o 
  -5  12   3      179.47      201.96     16.06 o 
  -4  12   3      243.31      247.17     25.22 o 
  -3  12   3      414.72      427.04     37.08 o 
  -2  12   3      152.89      167.04     22.13 o 
  -1  12   3      106.46      136.16     14.86 o 
   0  12   3       11.01       -1.01      6.43 o 
   1  12   3      371.70      397.51     57.39 o 
   2  12   3        2.73       -4.52      9.42 o 
   3  12   3       53.41       44.12     13.89 o 
   4  12   3       41.36       60.47     12.99 o 
   5  12   3        2.52       -3.99     12.03 o 
   6  12   3       46.94       35.95     15.41 o 
   7  12   3       92.61      111.87     29.50 o 
   8  12   3       34.86       22.63     22.14 o 
   9  12   3       34.85       32.11     23.41 o 
 -10  13   3        8.56       22.29     18.49 o 
  -9  13   3       50.85       73.45     18.78 o 
  -8  13   3        1.16      -17.21     17.47 o 
  -7  13   3       10.70       -5.49     11.43 o 
  -6  13   3        0.09       -8.57      9.55 o 
  -5  13   3      148.64      117.53     15.88 o 
  -4  13   3      205.71      214.24     25.85 o 
  -3  13   3      148.52      146.89     15.39 o 
  -2  13   3      357.39      338.21     24.28 o 
  -1  13   3        7.13      -13.74      9.27 o 
   0  13   3       26.28       13.97      7.73 o 
   1  13   3       53.20       84.23     14.63 o 
   2  13   3      134.17      180.50     20.75 o 
   3  13   3       37.82       55.94     13.20 o 
   4  13   3       48.04       63.18     13.87 o 
   5  13   3      136.24      142.50     21.04 o 
   6  13   3        0.08      -18.74     13.38 o 
   7  13   3       16.15       20.62     19.81 o 
   8  13   3       50.56       78.29     24.22 o 
   9  13   3        0.55      -31.48     21.20 o 
  -9  14   3       24.36       46.03     39.34 o 
  -8  14   3        1.86      -17.17     16.68 o 
  -7  14   3        4.94      -22.71     15.14 o 
  -6  14   3        2.52      -20.19     14.62 o 
  -5  14   3      163.10      187.24     33.10 o 
  -4  14   3      356.38      334.81     21.89 o 
  -3  14   3      183.42      193.36     21.39 o 
  -2  14   3      383.11      346.18     25.11 o 
  -1  14   3       23.09        6.97     16.21 o 
   0  14   3      238.67      202.36     32.26 o 
   1  14   3      247.60      286.66     30.87 o 
   2  14   3      170.23      204.09     19.58 o 
   3  14   3       35.08       33.48     13.11 o 
   4  14   3       25.75       23.59     12.96 o 
   5  14   3       14.45      -13.99     13.01 o 
   6  14   3       61.93       77.13     19.38 o 
   7  14   3       92.33       97.64     36.20 o 
   8  14   3        6.88      -13.18     21.22 o 
  -9  15   3        3.57      -16.32     32.22 o 
  -8  15   3        2.34      -48.96     32.64 o 
  -7  15   3       31.56        8.43     42.69 o 
  -6  15   3       28.73        5.61     14.47 o 
  -5  15   3        0.00      -15.39     16.97 o 
  -4  15   3       50.12       41.92     13.42 o 
  -3  15   3      116.34      112.24     17.27 o 
  -2  15   3        8.55      -16.03     11.51 o 
  -1  15   3       20.39       18.52     12.77 o 
   0  15   3       41.20       40.55     10.44 o 
   1  15   3      108.53      118.23     24.68 o 
   2  15   3       75.28       85.14     15.45 o 
   3  15   3      501.14      516.08     33.58 o 
   4  15   3       52.02       69.07     15.78 o 
   5  15   3        5.82      -18.61     15.00 o 
   6  15   3      217.43      226.12     48.86 o 
   7  15   3      113.51       75.36     32.01 o 
   8  15   3        3.57      -22.88     20.51 o 
  -8  16   3       30.22       73.63     27.74 o 
  -7  16   3        0.03      -25.35     26.36 o 
  -6  16   3       22.03       10.83     23.46 o 
  -5  16   3       10.78      -17.12     20.53 o 
  -4  16   3       87.42       71.84     21.52 o 
  -3  16   3        2.39      -17.82     11.88 o 
  -2  16   3        0.11      -17.28     11.52 o 
  -1  16   3       27.49        3.02     12.62 o 
   0  16   3       15.84        5.35     10.29 o 
   1  16   3      654.53      596.10     34.18 o 
   2  16   3      602.61      629.06     60.40 o 
   3  16   3       10.93       17.40     14.48 o 
   4  16   3       37.54       47.31     14.51 o 
   5  16   3        0.08       -0.15     15.61 o 
   6  16   3       15.32       -2.94     17.15 o 
   7  16   3        0.88       14.05     24.27 o 
   8  16   3        8.05      -12.31     21.73 o 
  -8  17   3        0.39       -2.86     25.01 o 
  -7  17   3        0.02       -9.02     36.41 o 
  -6  17   3       56.93       16.95     25.59 o 
  -5  17   3        0.28      -22.24     20.60 o 
  -4  17   3        7.83      -20.94     20.30 o 
  -3  17   3       32.11      -27.03     18.02 o 
  -2  17   3       37.65       28.73     19.50 o 
  -1  17   3       21.83       -9.83     13.28 o 
   0  17   3        2.49       -4.52     14.38 o 
   1  17   3        4.98       46.52     11.75 o 
   2  17   3       27.10       31.61     21.81 o 
   3  17   3        0.17        7.43     14.90 o 
   4  17   3       35.40       71.26     16.82 o 
   5  17   3        7.43       -5.58     18.16 o 
   6  17   3        1.89       -6.77     17.60 o 
   7  17   3       11.27       -6.43     20.74 o 
  -7  18   3       15.46       22.60     33.90 o 
  -6  18   3        2.67       27.20     34.73 o 
  -5  18   3       69.60       47.39     25.33 o 
  -4  18   3        0.85      -31.90     21.27 o 
  -3  18   3       11.41      -24.41     19.50 o 
  -2  18   3       10.66      -20.54     18.53 o 
  -1  18   3        6.17      -26.06     19.84 o 
   0  18   3      103.40      125.84    102.95 o 
   1  18   3      247.77      312.85     73.53 o 
   2  18   3        0.42       -6.59     20.09 o 
   3  18   3        2.44       -8.12     15.33 o 
   4  18   3       32.83       27.22     16.78 o 
   5  18   3      118.25      135.60     33.54 o 
   6  18   3        7.55       13.56     17.71 o 
  -6  19   3        0.53      -12.55     29.71 o 
  -5  19   3       35.01       14.03     23.70 o 
  -4  19   3       36.96       45.13     25.49 o 
  -3  19   3        1.59      -10.62     20.10 o 
  -2  19   3       11.25       27.26     27.41 o 
  -1  19   3        0.69      -28.37     22.01 o 
   0  19   3        6.76      -20.94     21.68 o 
   1  19   3        0.19       -7.11     19.74 o 
   2  19   3       14.44       11.74     20.88 o 
   3  19   3      108.74      124.48     24.81 o 
   4  19   3        0.54       -8.04     20.53 o 
   5  19   3       53.67       74.27     33.69 o 
   6  19   3        7.17       20.51     29.59 o 
  -6  20   3        2.68      -23.44     30.13 o 
  -5  20   3       15.08       20.04     24.72 o 
  -4  20   3        7.03        6.64     25.00 o 
  -3  20   3        9.38       19.19     23.33 o 
  -2  20   3        5.29      -14.84     20.90 o 
  -1  20   3        2.38       -7.85     45.61 o 
   0  20   3      129.36      235.39    103.99 o 
   1  20   3       43.00       27.61     22.46 o 
   2  20   3       28.05       21.38     22.70 o 
   3  20   3       17.92       10.64     21.02 o 
   4  20   3        4.02       -3.29     21.09 o 
   5  20   3        0.60       -1.58     26.33 o 
  -4  21   3        0.01       18.50     26.26 o 
  -3  21   3        0.95        0.00     22.49 o 
  -2  21   3        8.81        7.10     23.49 o 
  -1  21   3       74.28       98.19     35.15 o 
   0  21   3        0.83        8.99     25.00 o 
   1  21   3       49.98       74.67     30.03 o 
   2  21   3        3.18       27.07     22.46 o 
   3  21   3        1.02      -15.76     21.07 o 
   4  21   3        6.17       20.46     29.78 o 
  -3  22   3       47.72       14.82     25.44 o 
  -2  22   3        3.25       -0.04     28.04 o 
  -1  22   3        1.88       17.83     27.81 o 
   0  22   3        2.45       13.13     26.99 o 
   1  22   3        2.08      -30.62     25.70 o 
   2  22   3        2.34        6.42     28.48 o 
 -12   0   4        7.39       -2.51     31.80 o 
 -10   0   4       13.52        8.79     23.02 o 
  -8   0   4       86.70       54.40     23.44 o 
  -6   0   4      244.02      239.79     31.80 o 
  -4   0   4     1661.67     1866.45    174.93 o 
  -2   0   4     1694.04     1680.64    156.10 o 
   0   0   4       40.78       49.49      6.54 o 
   2   0   4     3623.40     3781.44    347.34 o 
   4   0   4        9.63        8.37      9.23 o 
   6   0   4     1320.14     1307.16    167.60 o 
   8   0   4       73.24       88.93     23.67 o 
  10   0   4       71.03      101.83     28.36 o 
 -11   1   4        1.78      -18.25     18.49 o 
 -10   1   4        4.13      -13.30     14.17 o 
  -9   1   4        2.60      -12.50     13.17 o 
  -8   1   4       22.47        1.71     13.01 o 
  -7   1   4       38.19       29.22     11.41 o 
  -6   1   4        1.80      -11.82      7.88 o 
  -5   1   4      226.93      205.50     17.73 o 
  -4   1   4      873.06      916.25     63.15 o 
  -3   1   4      179.15      195.90     17.37 o 
  -2   1   4     1984.42     1906.53    124.87 o 
  -1   1   4     2001.11     1840.11    120.10 o 
   0   1   4      326.49      320.71     14.43 o 
   1   1   4      698.31      674.71     45.56 o 
   2   1   4     2403.10     2514.33    164.43 o 
   3   1   4       62.60       62.68      8.62 o 
   4   1   4      129.01      122.98     11.39 o 
   5   1   4        0.62      -10.01      6.68 o 
   6   1   4      411.89      418.15     24.84 o 
   7   1   4      465.61      565.61     41.38 o 
   8   1   4       16.18       27.96     13.44 o 
   9   1   4        0.64        5.84     13.91 o 
  10   1   4        2.61       -0.63     17.42 o 
  11   1   4        5.56       -5.89     19.62 o 
 -11   2   4       21.47        9.63     19.53 o 
 -10   2   4        1.84      -17.21     15.01 o 
  -9   2   4       53.10       42.00     17.34 o 
  -8   2   4       48.17       32.72     15.95 o 
  -7   2   4      162.10      188.82     28.92 o 
  -6   2   4       68.80       47.78     14.71 o 
  -5   2   4       88.66       96.21     12.38 o 
  -4   2   4       85.33       98.30     11.82 o 
  -3   2   4     2751.82     2786.25    181.98 o 
  -2   2   4       55.68       41.07      7.84 o 
  -1   2   4        1.50       -0.03      4.41 o 
   0   2   4       20.23       14.24      3.44 o 
   1   2   4     1408.77     1368.38     90.10 o 
   2   2   4     2770.19     2923.98    190.57 o 
   3   2   4       92.83      146.77     14.32 o 
   4   2   4      996.78      996.80     64.15 o 
   5   2   4      141.88      168.50     17.82 o 
   6   2   4        6.63        0.84      8.61 o 
   7   2   4        3.72       -9.95     10.31 o 
   8   2   4       88.16      105.86     17.40 o 
   9   2   4      100.27      118.73     21.65 o 
  10   2   4        0.12       12.95     16.91 o 
  11   2   4        3.53      -18.68     27.98 o 
 -11   3   4        7.45       23.83     20.19 o 
 -10   3   4        2.56      -19.81     15.13 o 
  -9   3   4        2.88       -8.55     13.47 o 
  -8   3   4        9.78      -15.09     12.51 o 
  -7   3   4      110.56      152.16     18.25 o 
  -6   3   4      834.07      845.76     50.15 o 
  -5   3   4      303.98      286.04     20.76 o 
  -4   3   4       29.63       17.12     12.83 o 
  -3   3   4      207.28      184.28     13.58 o 
  -2   3   4       19.21       19.57      5.63 o 
  -1   3   4     2905.38     3144.30    169.08 o 
   0   3   4     1569.43     1550.57     68.32 o 
   1   3   4     2153.52     2704.83    179.41 o 
   2   3   4      320.89      352.53     25.02 o 
   3   3   4      104.28      136.66     17.01 o 
   4   3   4        4.00        6.52      6.04 o 
   5   3   4      536.83      528.79     36.60 o 
   6   3   4      481.45      496.56     28.32 o 
   7   3   4      822.08      819.99     53.88 o 
   8   3   4        7.78      -10.77     11.85 o 
   9   3   4       96.63      138.47     22.21 o 
  10   3   4        3.11      -17.17     16.09 o 
  11   3   4        1.22      -10.87     19.23 o 
 -11   4   4        5.83      -18.19     20.30 o 
 -10   4   4        0.18      -23.41     15.61 o 
  -9   4   4        6.64       -5.22     15.01 o 
  -8   4   4      145.08      170.26     42.69 o 
  -7   4   4       43.03       54.14     13.87 o 
  -6   4   4       75.10       78.83     13.92 o 
  -5   4   4      989.43     1104.15     63.41 o 
  -4   4   4     1091.03     1085.54     61.49 o 
  -3   4   4      471.44      430.66     26.44 o 
  -2   4   4     1407.95     1578.27    117.51 o 
  -1   4   4       20.17      107.50     68.21 o 
   0   4   4     1170.16     1199.78     90.85 o 
   1   4   4     1149.55     1188.34    118.21 o 
   2   4   4     1692.81     2127.37    142.75 o 
   3   4   4      644.01      591.19     41.22 o 
   4   4   4      176.12      158.84     14.01 o 
   5   4   4      626.96      560.83     31.31 o 
   6   4   4      285.62      295.06     19.68 o 
   7   4   4      116.69      149.59     19.95 o 
   8   4   4        2.25       -1.53     13.86 o 
   9   4   4        9.37        6.18     15.35 o 
  10   4   4        0.12       -5.17     17.72 o 
 -11   5   4        2.23       -8.04     18.93 o 
 -10   5   4       10.31       27.64     18.79 o 
  -9   5   4       44.73       55.93     22.81 o 
  -8   5   4       24.40       25.84     16.11 o 
  -7   5   4      295.54      322.75     25.60 o 
  -6   5   4       24.85       22.19     11.20 o 
  -5   5   4      248.53      278.91     21.75 o 
  -4   5   4      187.02      177.35     16.90 o 
  -3   5   4     1871.48     1902.99    104.06 o 
  -2   5   4      256.00      262.40     15.12 o 
  -1   5   4     2680.32     2910.45    362.48 o 
   0   5   4      231.51      266.29     31.94 o 
   1   5   4       51.22       75.59     12.44 o 
   2   5   4     2234.47     2506.69    317.23 o 
   3   5   4     3537.34     4031.59    243.52 o 
   4   5   4        4.46       -4.99      5.27 o 
   5   5   4       25.28       27.02      7.55 o 
   6   5   4      126.86      127.33     20.64 o 
   7   5   4        5.66        2.31     13.20 o 
   8   5   4        1.99      -16.78     11.19 o 
   9   5   4        2.38      -18.15     13.52 o 
  10   5   4        0.32      -19.46     17.50 o 
 -11   6   4        6.85       -0.01     19.66 o 
 -10   6   4        0.50      -22.76     15.18 o 
  -9   6   4        0.77      -10.04     20.92 o 
  -8   6   4       72.07       86.97     20.56 o 
  -7   6   4       31.97       30.32     16.13 o 
  -6   6   4      162.33      222.37     21.68 o 
  -5   6   4      376.78      313.63     23.72 o 
  -4   6   4        2.46       -2.02      7.85 o 
  -3   6   4     2068.01     2147.98    102.40 o 
  -2   6   4      543.49      647.62     47.84 o 
  -1   6   4      707.48      985.94    161.76 o 
   0   6   4      357.25      379.91     53.73 o 
   1   6   4      908.23     1051.46    120.79 o 
   2   6   4     1335.97     1487.80    207.12 o 
   3   6   4      325.51      350.30     22.43 o 
   4   6   4      188.88      204.97     14.11 o 
   5   6   4      463.15      415.46     24.04 o 
   6   6   4       61.89       62.91     14.23 o 
   7   6   4      106.89       86.47     17.02 o 
   8   6   4        1.63      -13.09     14.63 o 
   9   6   4        0.72      -15.50     14.27 o 
  10   6   4       15.40       10.49     18.14 o 
 -11   7   4        0.71      -15.69     18.64 o 
 -10   7   4        1.29      -22.62     15.08 o 
  -9   7   4        0.33      -22.92     15.28 o 
  -8   7   4       61.82       73.17     19.82 o 
  -7   7   4      607.50      676.38     37.71 o 
  -6   7   4     1736.42     1749.78     86.91 o 
  -5   7   4      100.52      141.46     14.87 o 
  -4   7   4        2.15        1.97      6.86 o 
  -3   7   4       25.27       22.12      7.55 o 
  -2   7   4      757.05      701.71     84.62 o 
  -1   7   4      991.00     1303.07    217.21 o 
   0   7   4     1449.83     1361.77    150.35 o 
   1   7   4     1402.35     1562.55    186.53 o 
   2   7   4      774.12      838.33     90.97 o 
   3   7   4     1045.83     1201.28     85.11 o 
   4   7   4      613.81      640.92     41.68 o 
   5   7   4        7.98       -7.85      8.35 o 
   6   7   4      238.72      254.51     23.82 o 
   7   7   4        6.49        5.60     12.84 o 
   8   7   4       10.30       -7.56     12.52 o 
   9   7   4        0.00       -7.30     18.02 o 
  10   7   4        0.02      -27.31     18.66 o 
 -11   8   4        0.92      -26.58     19.72 o 
 -10   8   4        0.00       -7.30     16.64 o 
  -9   8   4       16.71       15.90     18.58 o 
  -8   8   4        0.02       20.24     13.92 o 
  -7   8   4      109.98      125.98     16.42 o 
  -6   8   4       31.67       61.69     17.28 o 
  -5   8   4        0.50        2.45      8.98 o 
  -4   8   4       55.05       46.15      8.24 o 
  -3   8   4      949.70      990.97    127.34 o 
  -2   8   4      190.93      197.48     28.45 o 
  -1   8   4      748.55      819.85    110.90 o 
   0   8   4     2047.19     2043.95    199.95 o 
   1   8   4        1.60      -11.08      7.39 o 
   2   8   4     1088.18     1182.76    149.56 o 
   3   8   4        0.37       -8.34      5.56 o 
   4   8   4      612.36      579.76     31.59 o 
   5   8   4       49.98       42.70     10.58 o 
   6   8   4        1.45       -3.89     10.83 o 
   7   8   4       33.48       31.00     18.10 o 
   8   8   4        0.51      -15.84     17.99 o 
   9   8   4       46.82       61.62     25.01 o 
  10   8   4       18.16       21.92     23.06 o 
 -11   9   4        2.37      -17.43     24.06 o 
 -10   9   4        0.08        4.62     19.50 o 
  -9   9   4        0.37      -14.47     13.89 o 
  -8   9   4       28.47       24.78     14.46 o 
  -7   9   4       91.37      122.05     17.14 o 
  -6   9   4      101.10      123.15     16.32 o 
  -5   9   4      148.47      207.51     15.31 o 
  -4   9   4      300.89      269.53     15.30 o 
  -3   9   4        0.18       -2.48      6.32 o 
  -2   9   4      173.87      184.31     16.97 o 
  -1   9   4      269.23      259.07     35.94 o 
   0   9   4      136.09      135.19     16.25 o 
   1   9   4      480.10      477.35     61.62 o 
   2   9   4      162.66      169.92     43.80 o 
   3   9   4      356.71      370.78     22.24 o 
   4   9   4        4.42      -13.02      8.68 o 
   5   9   4       88.74      101.28     36.20 o 
   6   9   4      116.50       97.25     16.22 o 
   7   9   4      124.19      119.12     24.41 o 
   8   9   4       15.54        3.12     19.87 o 
   9   9   4       12.26       -5.63     22.49 o 
  10   9   4       13.75       18.73     23.53 o 
 -10  10   4        6.43        1.50     17.62 o 
  -9  10   4       17.93       -1.58     15.68 o 
  -8  10   4        0.20      -14.67     12.38 o 
  -7  10   4      147.20      164.68     18.45 o 
  -6  10   4      231.18      254.72     21.50 o 
  -5  10   4       93.89       91.67     11.78 o 
  -4  10   4        1.25      -10.56      7.04 o 
  -3  10   4      264.09      246.93     20.55 o 
  -2  10   4       69.50       81.31      8.59 o 
  -1  10   4       66.61       56.87     21.81 o 
   0  10   4     1394.76     1338.27    116.62 o 
   1  10   4      135.02      161.69     29.92 o 
   2  10   4        6.34        4.75      9.51 o 
   3  10   4       33.27       33.43     10.84 o 
   4  10   4       66.95       39.09     11.28 o 
   5  10   4       14.29        8.27     13.33 o 
   6  10   4      132.95      126.65     36.76 o 
   7  10   4        0.03       -8.92     17.79 o 
   8  10   4       11.11       12.68     19.50 o 
   9  10   4       10.04      -17.26     21.68 o 
 -10  11   4        0.27      -14.71     17.43 o 
  -9  11   4        0.12      -12.52     14.44 o 
  -8  11   4       41.02       25.88     14.00 o 
  -7  11   4       15.01       11.47     15.77 o 
  -6  11   4      273.95      312.55     20.88 o 
  -5  11   4       18.97        9.83      9.64 o 
  -4  11   4      422.23      437.60     29.17 o 
  -3  11   4       24.19       22.39     11.90 o 
  -2  11   4      670.24      641.36     75.15 o 
  -1  11   4       57.55       49.19     12.68 o 
   0  11   4       98.18      133.09     25.49 o 
   1  11   4        9.61       10.10      9.39 o 
   2  11   4      399.72      390.51     45.09 o 
   3  11   4       15.23        7.35     10.10 o 
   4  11   4       56.24       47.74     12.05 o 
   5  11   4        1.36      -18.81     12.54 o 
   6  11   4        5.27      -12.28     13.34 o 
   7  11   4        0.57        0.30     21.34 o 
   8  11   4       95.31      138.60     29.91 o 
   9  11   4        5.72      -12.49     24.69 o 
 -10  12   4        8.35       14.84     17.35 o 
  -9  12   4        4.99      -18.79     30.47 o 
  -8  12   4        4.99      -11.67     12.52 o 
  -7  12   4       33.77       33.16     13.56 o 
  -6  12   4       68.73       71.72     12.68 o 
  -5  12   4       58.97       56.38     13.69 o 
  -4  12   4        1.28      -10.92     11.53 o 
  -3  12   4       89.25      121.21     19.59 o 
  -2  12   4      226.51      255.83     39.02 o 
  -1  12   4      748.58      715.13     83.24 o 
   0  12   4      881.15      850.50     85.81 o 
   1  12   4      767.04      704.30    101.10 o 
   2  12   4        2.34       -5.28     10.40 o 
   3  12   4       10.24       16.10     10.65 o 
   4  12   4      136.07      202.62     28.45 o 
   5  12   4       38.86       17.91     14.43 o 
   6  12   4       10.06       -9.98     14.02 o 
   7  12   4        0.00       -1.21     18.77 o 
   8  12   4       20.29       27.12     23.92 o 
   9  12   4       12.72       -5.78     20.61 o 
  -9  13   4       21.77      -12.26     22.81 o 
  -8  13   4       10.73      -13.32     15.84 o 
  -7  13   4        8.25      -16.15     14.56 o 
  -6  13   4       11.25       -7.29     13.71 o 
  -5  13   4      440.38      391.43     28.98 o 
  -4  13   4      192.08      198.41     25.87 o 
  -3  13   4      134.93      132.92     16.00 o 
  -2  13   4        0.01       -5.01     11.51 o 
  -1  13   4      253.65      283.88     34.36 o 
   0  13   4      482.12      498.24     41.87 o 
   1  13   4       43.47       32.55     13.25 o 
   2  13   4       16.03        7.69     11.37 o 
   3  13   4        0.04      -14.00     10.22 o 
   4  13   4        1.11      -17.21     11.47 o 
   5  13   4      113.87      115.81     19.03 o 
   6  13   4        6.30      -10.83     15.03 o 
   7  13   4      158.72      185.83     31.22 o 
   8  13   4        2.40      -29.38     19.59 o 
  -9  14   4        7.28       11.12     21.91 o 
  -8  14   4       41.69       73.55     20.83 o 
  -7  14   4        0.56      -10.90     16.96 o 
  -6  14   4        1.43      -19.48     12.99 o 
  -5  14   4        2.93      -17.87     12.30 o 
  -4  14   4       16.08        8.38     11.67 o 
  -3  14   4       86.78      123.63     28.17 o 
  -2  14   4       17.42        6.10     11.74 o 
  -1  14   4       59.08       59.45     14.42 o 
   0  14   4      145.25      141.30     17.84 o 
   1  14   4      173.07      224.89     78.68 o 
   2  14   4      150.15      221.55     23.91 o 
   3  14   4        1.92        1.81     12.71 o 
   4  14   4       48.14       69.89     16.00 o 
   5  14   4        4.11       -5.26     13.62 o 
   6  14   4       10.14       -0.28     16.00 o 
   7  14   4       29.87       43.66     23.43 o 
   8  14   4        0.27      -26.72     38.08 o 
  -9  15   4       19.72       28.46     39.34 o 
  -8  15   4        4.72       21.22     19.36 o 
  -7  15   4        2.01      -17.29     17.00 o 
  -6  15   4        4.40      -14.48     14.62 o 
  -5  15   4        0.02      -10.99     12.55 o 
  -4  15   4       19.59      -14.24     13.10 o 
  -3  15   4        3.13      -11.38     12.91 o 
  -2  15   4        0.28      -14.48     12.05 o 
  -1  15   4       31.10        3.17     12.67 o 
   0  15   4       52.52       46.84     12.93 o 
   1  15   4      131.34      128.40     21.12 o 
   2  15   4      142.83      198.95     41.57 o 
   3  15   4      684.12      700.59     81.66 o 
   4  15   4       12.95       -3.52     13.69 o 
   5  15   4      107.33      108.69     21.48 o 
   6  15   4      108.77      137.30     24.85 o 
   7  15   4        4.26      -29.35     19.57 o 
   8  15   4        5.27      -31.43     22.21 o 
  -8  16   4        0.02        9.10     26.18 o 
  -7  16   4       53.16       58.47     45.82 o 
  -6  16   4        1.88      -24.56     16.37 o 
  -5  16   4       93.30      113.74     19.97 o 
  -4  16   4        3.08      -19.24     12.83 o 
  -3  16   4       50.20       15.77     14.19 o 
  -2  16   4       10.38      -20.48     13.65 o 
  -1  16   4      148.65      151.18     22.22 o 
   0  16   4      173.74      168.81     36.59 o 
   1  16   4      311.26      309.77     41.95 o 
   2  16   4        3.07       16.28     14.75 o 
   3  16   4        6.40       19.13     14.73 o 
   4  16   4        2.96      -20.45     13.63 o 
   5  16   4       61.21       66.42     21.70 o 
   6  16   4       22.16       10.01     17.70 o 
   7  16   4       19.31      -30.32     20.22 o 
  -7  17   4       18.20       41.85     38.92 o 
  -6  17   4        0.25      -25.11     33.06 o 
  -5  17   4       20.55       24.93     21.75 o 
  -4  17   4       29.04       13.91     38.92 o 
  -3  17   4        0.87      -25.35     16.90 o 
  -2  17   4       12.12      -19.64     13.09 o 
  -1  17   4        0.17      -24.52     16.35 o 
   0  17   4        3.64      -11.31     13.75 o 
   1  17   4      201.68      223.08     43.32 o 
   2  17   4        2.54       -5.47     14.88 o 
   3  17   4       67.05      102.77     19.55 o 
   4  17   4       25.96       17.61     15.48 o 
   5  17   4        0.55        4.79     19.34 o 
   6  17   4        0.20      -13.35     17.63 o 
   7  17   4        3.31       -7.77     20.53 o 
  -7  18   4        2.97        6.70     38.08 o 
  -6  18   4        4.50       30.97     38.92 o 
  -5  18   4       17.60       -1.99     34.94 o 
  -4  18   4       43.85       24.24     22.05 o 
  -3  18   4       23.71       -4.47     32.43 o 
  -2  18   4        0.16      -15.81     20.78 o 
  -1  18   4       33.41       -0.98     19.56 o 
   0  18   4       15.50      -10.14     19.46 o 
   1  18   4      101.22      118.45     30.56 o 
   2  18   4        6.35        0.97     21.07 o 
   3  18   4        7.17        4.17     16.44 o 
   4  18   4      149.25      199.27     28.99 o 
   5  18   4       20.60       25.25     19.58 o 
   6  18   4        0.42      -29.50     19.66 o 
  -6  19   4       17.90       21.34     38.08 o 
  -5  19   4       23.92      -35.15     37.45 o 
  -4  19   4       16.22       -7.60     24.07 o 
  -3  19   4        5.23      -17.14     21.61 o 
  -2  19   4       20.27        1.44     23.88 o 
  -1  19   4       13.12        0.83     22.48 o 
   0  19   4        7.67       12.59     24.54 o 
   1  19   4       20.53       15.89     24.40 o 
   2  19   4       45.28       42.73     12.75 o 
   3  19   4        1.72      -10.27     20.74 o 
   4  19   4       14.75       -2.67     19.34 o 
   5  19   4        2.15      -12.23     18.93 o 
  -5  20   4        4.46      -15.73     25.38 o 
  -4  20   4        0.16      -32.57     24.48 o 
  -3  20   4       47.28       39.78     25.03 o 
  -2  20   4        0.03       -7.09     33.06 o 
  -1  20   4        0.58      -22.56     22.44 o 
   0  20   4       50.25       49.88     26.72 o 
   1  20   4        0.22      -30.34     20.23 o 
   2  20   4       13.63        0.03     21.50 o 
   3  20   4        0.00       -6.17     22.12 o 
   4  20   4        6.87       23.16     30.44 o 
  -4  21   4       27.80       35.26     56.08 o 
  -3  21   4        1.03       -3.69     24.03 o 
  -2  21   4       19.81       28.59     26.45 o 
  -1  21   4       12.31        6.70     28.41 o 
   0  21   4        2.98       -3.95     25.88 o 
   1  21   4        1.19      -28.06     22.98 o 
   2  21   4        4.23      -20.41     23.07 o 
   3  21   4       47.06       33.66     24.85 o 
  -2  22   4        4.50       -8.41     31.18 o 
  -1  22   4        0.64       -1.73     32.85 o 
   0  22   4       37.97       51.54     31.07 o 
   1  22   4        0.02        0.63     26.93 o 
 -11   0   5       30.31       47.71     29.71 o 
  -9   0   5        1.72      -26.36     19.67 o 
  -7   0   5       24.52       -3.04     10.90 o 
  -5   0   5      186.78      169.07     28.88 o 
  -3   0   5     2978.04     2954.93    272.85 o 
  -1   0   5     2575.78     2376.16    219.29 o 
   1   0   5     3357.97     3512.77    322.65 o 
   5   0   5      139.51      130.61     20.19 o 
   7   0   5       94.12      149.74     24.24 o 
   9   0   5      297.58      438.54     44.67 o 
 -11   1   5        4.22       -1.97     18.32 o 
 -10   1   5       20.35       32.45     18.17 o 
  -9   1   5       14.54      -10.02     13.05 o 
  -8   1   5        4.52      -12.57     11.06 o 
  -7   1   5        1.54       -8.30      9.90 o 
  -6   1   5        3.53      -12.71      8.47 o 
  -5   1   5      186.05      195.50     25.95 o 
  -4   1   5      351.98      324.44     26.32 o 
  -3   1   5       10.54       15.29      7.84 o 
  -2   1   5      774.76      714.47     49.11 o 
  -1   1   5      453.76      448.95     31.80 o 
   0   1   5       89.51       86.92      6.59 o 
   1   1   5     3475.80     3584.69    232.65 o 
   2   1   5      673.71      687.77     47.91 o 
   3   1   5       84.23       99.49     12.37 o 
   4   1   5      359.11      327.54     31.61 o 
   5   1   5      669.32      553.33     35.88 o 
   6   1   5       26.11       14.61     10.88 o 
   7   1   5      274.26      303.09     26.15 o 
   8   1   5        1.44       -2.24     13.35 o 
   9   1   5       34.11       59.02     18.83 o 
  10   1   5        5.83       -8.74     17.87 o 
 -11   2   5        0.37        3.35     18.80 o 
 -10   2   5       21.85        6.31     20.51 o 
  -9   2   5        4.00       -6.68     14.65 o 
  -8   2   5        8.06        1.15     13.05 o 
  -7   2   5       51.93       39.26     12.31 o 
  -6   2   5       14.51       -0.32      9.41 o 
  -5   2   5       81.09       72.07     11.76 o 
  -4   2   5      549.67      567.65     41.70 o 
  -3   2   5     1620.60     1537.97    128.48 o 
  -2   2   5        0.97       -4.49      5.47 o 
  -1   2   5       17.22       19.23      6.79 o 
   0   2   5     3983.51     4059.79    165.10 o 
   1   2   5     1284.88     1211.01     80.54 o 
   2   2   5       17.29       35.34     15.69 o 
   3   2   5      205.47      196.56     15.72 o 
   4   2   5       19.25       13.99      8.06 o 
   5   2   5      784.36      746.37     48.50 o 
   6   2   5       23.67        6.02     10.81 o 
   7   2   5       13.41      -11.49     12.00 o 
   8   2   5       94.69      100.15     19.51 o 
   9   2   5        3.37       -8.62     15.47 o 
  10   2   5       65.31       61.89     21.52 o 
 -11   3   5        1.30      -19.79     16.70 o 
 -10   3   5       10.87      -24.19     16.13 o 
  -9   3   5       17.47       29.59     16.97 o 
  -8   3   5       20.57        2.44     13.70 o 
  -7   3   5       93.62      122.98     16.82 o 
  -6   3   5       77.29       75.39     19.32 o 
  -5   3   5        1.78       -9.63     12.53 o 
  -4   3   5     1321.96     1323.70     73.66 o 
  -3   3   5       45.49       57.02     20.10 o 
  -2   3   5      163.17      157.04     12.31 o 
  -1   3   5      104.55      106.49     11.83 o 
   0   3   5        0.01       -0.97      4.00 o 
   1   3   5       48.74       63.78     13.18 o 
   2   3   5      565.61      516.96     37.13 o 
   3   3   5      884.94      928.74     52.88 o 
   4   3   5      320.69      325.38     19.73 o 
   5   3   5        0.49       -5.49      8.61 o 
   6   3   5       19.77        8.96     12.44 o 
   7   3   5        0.55      -11.23     13.20 o 
   8   3   5       60.09       60.06     17.05 o 
   9   3   5        7.43       14.30     16.68 o 
  10   3   5        5.68       18.59     18.74 o 
 -11   4   5       10.95      -22.01     18.18 o 
 -10   4   5       12.08       -9.57     21.13 o 
  -9   4   5        7.41        9.87     15.55 o 
  -8   4   5      179.28      306.65     35.36 o 
  -7   4   5       30.35       10.30     12.84 o 
  -6   4   5       44.02       50.48     18.78 o 
  -5   4   5      430.92      441.79     28.89 o 
  -4   4   5       32.79       41.81      9.78 o 
  -3   4   5     3318.98     3299.22    178.56 o 
  -2   4   5      106.70      136.78     12.75 o 
  -1   4   5       29.35       36.51      6.81 o 
   0   4   5      245.65      223.99     12.22 o 
   1   4   5      610.67      608.70     35.18 o 
   2   4   5     2532.60     2638.83    200.27 o 
   3   4   5      569.02      648.22     38.16 o 
   4   4   5     1086.38     1136.48     51.52 o 
   5   4   5      221.22      237.05     21.56 o 
   6   4   5      306.30      352.35     27.13 o 
   7   4   5       61.42       60.86     15.70 o 
   8   4   5        8.00        2.53     14.88 o 
   9   4   5       59.15       42.08     17.61 o 
  10   4   5        5.61      -12.19     17.56 o 
 -11   5   5        0.11       -9.68     18.93 o 
 -10   5   5        7.23        1.72     17.39 o 
  -9   5   5       30.06       13.90     18.20 o 
  -8   5   5      208.47      348.27     36.86 o 
  -7   5   5      147.21      160.27     31.17 o 
  -6   5   5       32.87       22.03     21.73 o 
  -5   5   5      140.61      199.88     19.32 o 
  -4   5   5      206.32      203.28     16.97 o 
  -3   5   5       79.45       89.44     20.88 o 
  -2   5   5      252.87      264.16     24.54 o 
  -1   5   5        0.02       -2.51      5.14 o 
   0   5   5      639.35      633.72     86.74 o 
   1   5   5      475.58      559.83     52.79 o 
   2   5   5      860.46     1026.01    125.70 o 
   3   5   5      609.01      501.16     47.36 o 
   4   5   5      581.67      561.29     30.34 o 
   5   5   5       52.57       48.74     12.76 o 
   6   5   5      263.42      258.74     22.78 o 
   7   5   5        9.09       -7.20     11.69 o 
   8   5   5       13.46       -5.16     18.31 o 
   9   5   5        0.21      -20.68     13.79 o 
  10   5   5       10.58        3.33     19.72 o 
 -11   6   5        0.11      -21.00     17.01 o 
 -10   6   5        5.94      -23.67     15.78 o 
  -9   6   5        5.61       -2.16     20.72 o 
  -8   6   5       94.61      136.78     24.64 o 
  -7   6   5       27.20       40.39     15.68 o 
  -6   6   5       49.93       56.90     14.99 o 
  -5   6   5      162.10      216.23     20.84 o 
  -4   6   5       32.30       49.00     10.77 o 
  -3   6   5        3.28       -6.24     10.15 o 
  -2   6   5      743.01      771.87     71.46 o 
  -1   6   5     1447.12     1545.85    178.37 o 
   0   6   5      539.40      511.46     59.89 o 
   1   6   5     2100.19     2334.56    246.13 o 
   2   6   5     1567.41     1607.20    198.49 o 
   3   6   5       72.73       78.32      9.72 o 
   4   6   5      201.61      239.77     31.89 o 
   5   6   5        8.80        5.71      8.88 o 
   6   6   5      420.63      378.76     30.98 o 
   7   6   5        1.52       -3.12     12.06 o 
   8   6   5       23.49        4.85     13.83 o 
   9   6   5        1.43      -15.13     19.87 o 
  10   6   5       24.78       25.66     26.29 o 
 -11   7   5       10.64        1.74     20.51 o 
 -10   7   5        0.78      -19.46     16.69 o 
  -9   7   5       75.74      112.01     24.72 o 
  -8   7   5       20.85       26.94     15.48 o 
  -7   7   5      286.56      387.25     31.98 o 
  -6   7   5      435.90      438.23     30.80 o 
  -5   7   5      637.35      625.17     38.93 o 
  -4   7   5       67.35       61.49     11.84 o 
  -3   7   5      144.24      163.66     24.65 o 
  -2   7   5      113.71      143.94     18.24 o 
  -1   7   5      200.60      213.92     26.58 o 
   0   7   5     2454.23     2552.70    329.13 o 
   1   7   5        5.96        8.05      5.69 o 
   2   7   5      315.25      338.34     37.63 o 
   3   7   5      527.57      564.47     64.15 o 
   4   7   5      848.25      889.37     52.91 o 
   5   7   5      305.88      285.00     23.87 o 
   6   7   5       35.95       40.89     13.01 o 
   7   7   5       79.08       78.10     22.01 o 
   8   7   5        6.79       -0.73     18.48 o 
   9   7   5       13.51      -15.27     21.70 o 
  10   7   5       21.28        5.35     25.74 o 
 -11   8   5       10.72       19.15     21.68 o 
 -10   8   5        1.29      -11.34     16.49 o 
  -9   8   5        7.58       13.83     17.86 o 
  -8   8   5       39.89       32.20     15.73 o 
  -7   8   5       71.39      108.74     18.75 o 
  -6   8   5       61.46       67.77     15.65 o 
  -5   8   5        3.32        7.88     10.81 o 
  -4   8   5      341.09      364.78     41.79 o 
  -3   8   5       65.88       88.18     10.70 o 
  -2   8   5      715.73      753.58     84.44 o 
  -1   8   5      290.45      344.49     61.25 o 
   0   8   5      106.90      117.03     24.89 o 
   1   8   5      299.32      297.37     59.34 o 
   2   8   5       17.07       -0.23      9.19 o 
   3   8   5      123.35      162.49     19.46 o 
   4   8   5       80.87      102.76     13.82 o 
   5   8   5      152.41      161.40     34.85 o 
   6   8   5      111.05      146.66     33.27 o 
   7   8   5        2.67       -0.72     17.38 o 
   8   8   5        4.24       -0.22     18.95 o 
   9   8   5        2.13      -28.46     21.66 o 
 -10   9   5       22.55       25.38     20.60 o 
  -9   9   5       14.16       15.34     17.13 o 
  -8   9   5      147.22      181.58     23.06 o 
  -7   9   5       51.79       71.95     21.50 o 
  -6   9   5      200.66      267.65     26.26 o 
  -5   9   5      152.33      213.02     21.32 o 
  -4   9   5      772.53      754.44     39.33 o 
  -3   9   5       95.91      129.74     16.13 o 
  -2   9   5       52.44       51.32     14.01 o 
  -1   9   5      673.56      622.83    107.84 o 
   0   9   5      169.52      146.86     25.24 o 
   1   9   5       46.42       38.29     14.55 o 
   2   9   5       24.11        8.61      9.72 o 
   3   9   5      527.54      517.09    111.95 o 
   4   9   5      112.79      108.55     21.14 o 
   5   9   5       75.31       95.21     17.13 o 
   6   9   5        2.42      -20.72     14.80 o 
   7   9   5       50.55       25.49     18.71 o 
   8   9   5       78.53       96.48     25.91 o 
   9   9   5        4.38      -30.49     21.03 o 
 -10  10   5        1.28       -1.10     19.00 o 
  -9  10   5        4.35        8.57     19.88 o 
  -8  10   5        1.76      -16.35     13.38 o 
  -7  10   5        9.04        8.80     12.40 o 
  -6  10   5      166.39      176.13     21.06 o 
  -5  10   5      154.39      193.81     17.81 o 
  -4  10   5      210.16      251.69     26.93 o 
  -3  10   5      257.38      255.16     41.30 o 
  -2  10   5      121.54      100.91     22.80 o 
  -1  10   5      913.01      896.10    145.62 o 
   0  10   5      457.28      411.15     34.06 o 
   1  10   5       67.76       79.85     21.39 o 
   2  10   5      391.89      384.00     48.59 o 
   3  10   5        0.72       -6.08     10.83 o 
   4  10   5      185.90      176.48     28.45 o 
   5  10   5       23.81       30.79     14.56 o 
   6  10   5       43.68       35.44     27.41 o 
   7  10   5       31.14       36.76     20.12 o 
   8  10   5        6.53       -1.22     19.12 o 
   9  10   5       33.73       13.87     24.23 o 
 -10  11   5        0.03        5.85     19.38 o 
  -9  11   5        2.58      -19.61     16.92 o 
  -8  11   5       14.87        7.04     14.55 o 
  -7  11   5        0.75       -8.59     11.62 o 
  -6  11   5        0.12       -6.27     11.49 o 
  -5  11   5      346.65      323.38     34.00 o 
  -4  11   5      102.95      117.80     16.66 o 
  -3  11   5        5.74       30.62     13.73 o 
  -2  11   5        6.05       -4.69     11.14 o 
  -1  11   5      539.58      511.29     75.83 o 
   0  11   5       16.08        4.26      7.57 o 
   1  11   5       71.72       61.42     16.10 o 
   2  11   5      271.69      245.82     21.81 o 
   3  11   5      247.76      241.45     23.47 o 
   4  11   5        1.60      -15.82     10.54 o 
   5  11   5      111.65      117.56     23.98 o 
   6  11   5       11.82       -5.88     16.80 o 
   7  11   5      139.50      143.40     46.87 o 
   8  11   5        1.54       33.79     21.74 o 
   9  11   5        6.15      -10.76     22.76 o 
  -9  12   5        0.66      -23.85     24.69 o 
  -8  12   5       10.57       -0.39     19.81 o 
  -7  12   5        0.31      -18.41     14.95 o 
  -6  12   5       54.90       23.02     13.37 o 
  -5  12   5       10.55       13.29     14.47 o 
  -4  12   5      112.90      139.22     18.62 o 
  -3  12   5      295.93      304.73     53.38 o 
  -2  12   5      153.49      181.39     27.86 o 
  -1  12   5      376.31      394.15     45.26 o 
   0  12   5       27.84       27.65      9.03 o 
   1  12   5       76.87       63.23     19.84 o 
   2  12   5       58.29       63.25     15.00 o 
   3  12   5      192.91      265.97     40.54 o 
   4  12   5       83.62       71.90     14.96 o 
   5  12   5        7.83        9.98     14.40 o 
   6  12   5        3.27      -12.50     12.70 o 
   7  12   5       28.21       14.00     21.97 o 
   8  12   5       65.54       72.43     47.50 o 
  -9  13   5        2.03       10.04     27.62 o 
  -8  13   5        0.04       -2.37     20.31 o 
  -7  13   5       24.84       18.25     16.93 o 
  -6  13   5        0.18       -9.65     13.00 o 
  -5  13   5        9.18       -2.87     12.25 o 
  -4  13   5       47.52       30.84     14.91 o 
  -3  13   5        0.95      -18.04     12.03 o 
  -2  13   5      301.77      309.76     59.50 o 
  -1  13   5       46.12       43.68     14.27 o 
   0  13   5       45.75       47.95     10.06 o 
   1  13   5      161.00      171.80     48.13 o 
   2  13   5      889.72      826.01     81.75 o 
   3  13   5      398.74      405.44     52.07 o 
   4  13   5      197.57      277.58     50.13 o 
   5  13   5        0.27      -10.06     14.16 o 
   6  13   5       17.89       -5.57     15.12 o 
   7  13   5        0.00      -23.95     19.43 o 
   8  13   5       50.55       55.50     26.54 o 
  -9  14   5        0.04       -9.21     28.04 o 
  -8  14   5        3.71      -17.34     18.12 o 
  -7  14   5        2.28      -16.37     15.15 o 
  -6  14   5        0.26      -14.91     13.23 o 
  -5  14   5       33.09       35.07     14.01 o 
  -4  14   5       32.79       37.00     14.97 o 
  -3  14   5       15.96      -14.01     13.63 o 
  -2  14   5       82.94       88.40     21.82 o 
  -1  14   5      271.67      273.76     30.00 o 
   0  14   5      304.97      266.62     21.81 o 
   1  14   5       84.25      113.78     33.15 o 
   2  14   5       67.16      105.07     19.95 o 
   3  14   5       24.91       21.37     15.09 o 
   4  14   5       39.01       11.70     13.51 o 
   5  14   5       50.70       34.02     21.77 o 
   6  14   5       35.99        1.18     17.05 o 
   7  14   5       19.27        8.00     19.77 o 
   8  14   5        1.26      -28.23     20.66 o 
  -8  15   5        7.33      -10.78     19.15 o 
  -7  15   5        2.77      -23.18     15.45 o 
  -6  15   5       79.59       81.14     19.56 o 
  -5  15   5        3.05      -11.69     15.18 o 
  -4  15   5       44.90       30.54     16.46 o 
  -3  15   5        0.19      -24.65     17.35 o 
  -2  15   5       95.35       88.51     25.70 o 
  -1  15   5       40.44        9.82     17.51 o 
   0  15   5       12.36        2.72      9.79 o 
   1  15   5       12.82       12.84     10.46 o 
   2  15   5      245.22      295.47     28.22 o 
   3  15   5        3.20        0.28     12.93 o 
   4  15   5        7.43      -20.07     13.38 o 
   5  15   5       30.15       -2.24     18.17 o 
   6  15   5       10.86       -7.58     16.55 o 
   7  15   5        5.40       -2.54     23.64 o 
  -8  16   5       14.69       63.45     23.99 o 
  -7  16   5        3.12       10.49     19.88 o 
  -6  16   5       10.37       -4.83     16.44 o 
  -5  16   5        0.18      -18.59     15.03 o 
  -4  16   5      143.36      120.57     20.00 o 
  -3  16   5        2.63      -21.20     14.13 o 
  -2  16   5        2.61      -20.54     13.70 o 
  -1  16   5        9.55       -0.40     13.24 o 
   0  16   5       31.17       13.56     10.57 o 
   1  16   5        5.34       -4.59      9.53 o 
   2  16   5      382.86      372.95     73.11 o 
   3  16   5       24.79       10.89     15.00 o 
   4  16   5       23.52        5.27     17.79 o 
   5  16   5       58.41       41.93     26.26 o 
   6  16   5       19.22        0.60     17.76 o 
   7  16   5        0.10       -5.09     21.97 o 
  -7  17   5        0.20       30.97     36.41 o 
  -6  17   5       15.51       20.09     18.87 o 
  -5  17   5        2.56       -7.60     16.66 o 
  -4  17   5        1.85      -16.67     15.68 o 
  -3  17   5       10.31      -21.21     14.14 o 
  -2  17   5       17.65       -5.17     16.51 o 
  -1  17   5       21.25        6.40     20.49 o 
   0  17   5       80.00      106.62     36.48 o 
   1  17   5        2.22       -8.66      9.58 o 
   2  17   5      138.89      183.46     55.45 o 
   3  17   5      108.04      104.98     22.89 o 
   4  17   5       81.47       26.53     23.83 o 
   5  17   5        7.58      -24.68     16.45 o 
   6  17   5       16.42      -10.31     17.16 o 
  -6  18   5        3.23       18.29     26.62 o 
  -5  18   5        4.49      -33.25     22.17 o 
  -4  18   5        3.93      -19.69     21.61 o 
  -3  18   5        3.34      -24.02     16.01 o 
  -2  18   5        4.60      -18.05     16.32 o 
  -1  18   5       14.66        6.05     17.82 o 
   0  18   5       10.15      -21.16     16.44 o 
   1  18   5      182.04      200.60     24.46 o 
   2  18   5       67.44       65.37     12.93 o 
   3  18   5        7.68        5.62     16.63 o 
   4  18   5        2.93       -0.83     20.31 o 
   5  18   5        2.96       14.52     19.87 o 
  -6  19   5        0.02        6.70     41.43 o 
  -5  19   5        6.88       -2.94     24.18 o 
  -4  19   5        0.05      -18.17     34.53 o 
  -3  19   5        0.24      -31.93     21.29 o 
  -2  19   5       64.86       39.47     27.62 o 
  -1  19   5        4.14      -24.59     16.39 o 
   0  19   5        0.03       -4.93     18.02 o 
   1  19   5        0.07       -4.11     12.58 o 
   2  19   5        0.14       -6.63     11.19 o 
   3  19   5       87.97      111.06     46.69 o 
   4  19   5        1.88       -2.53     18.53 o 
  -5  20   5       11.33       13.06     27.74 o 
  -4  20   5       26.83      -10.31     26.43 o 
  -3  20   5        0.08      -34.41     22.94 o 
  -2  20   5        1.07      -32.47     57.96 o 
  -1  20   5       94.22       97.65     32.35 o 
   0  20   5       20.22       11.64     26.32 o 
   1  20   5        0.91      -28.64     26.85 o 
   2  20   5       15.14       -0.19     24.14 o 
   3  20   5       22.01       47.52     25.69 o 
  -3  21   5        0.24      -30.30     24.25 o 
  -2  21   5        1.21      -21.87     24.71 o 
  -1  21   5        5.20        6.46     29.43 o 
   0  21   5        0.53      -32.80     27.67 o 
   1  21   5       10.74      -23.59     24.46 o 
   2  21   5        9.70      -28.35     24.64 o 
 -10   0   6        0.01       -2.51     23.85 o 
  -8   0   6       30.51       11.30     23.02 o 
  -6   0   6      679.58      775.87     81.19 o 
  -4   0   6      449.19      450.29     48.96 o 
  -2   0   6      482.69      477.91     48.96 o 
   0   0   6     1697.40     1617.19     95.01 o 
   2   0   6       54.47       61.94     16.32 o 
   4   0   6        4.83      -16.02     12.36 o 
   6   0   6      441.61      464.07     89.97 o 
   8   0   6      111.41      142.50     69.68 o 
  10   0   6       85.81      105.88     40.59 o 
 -11   1   6        2.14      -11.72     18.30 o 
 -10   1   6        2.60       -5.16     16.41 o 
  -9   1   6        1.75      -20.73     13.82 o 
  -8   1   6       17.48       -2.50     13.15 o 
  -7   1   6       27.64       14.23     12.92 o 
  -6   1   6        3.52        0.67     12.55 o 
  -5   1   6      555.38      546.54     41.13 o 
  -4   1   6       34.01       17.68     10.73 o 
  -3   1   6       18.78       21.76      9.64 o 
  -2   1   6     1557.24     1437.95     95.60 o 
  -1   1   6     1067.30     1009.19     68.06 o 
   0   1   6        0.34        1.22      3.91 o 
   1   1   6       18.34       -0.56      8.57 o 
   2   1   6       78.70       97.37     16.32 o 
   3   1   6       18.81       16.30     11.09 o 
   4   1   6      257.31      220.89     17.36 o 
   5   1   6       81.72       69.25     23.92 o 
   6   1   6        5.58      -14.93      9.95 o 
   7   1   6        3.06       -7.03     11.84 o 
   8   1   6      221.30      293.83     28.97 o 
   9   1   6        3.26       10.64     18.38 o 
  10   1   6        9.20       19.91     32.43 o 
 -11   2   6        3.79       -3.02     18.34 o 
 -10   2   6       17.59        6.83     16.03 o 
  -9   2   6       23.21       21.03     16.29 o 
  -8   2   6       16.53        5.29     13.97 o 
  -7   2   6      129.78      120.93     17.55 o 
  -6   2   6      133.25      117.07     22.91 o 
  -5   2   6       94.12      102.38     13.42 o 
  -4   2   6        8.96        9.01      9.23 o 
  -3   2   6     2276.75     2214.35    145.82 o 
  -2   2   6       23.88       26.76      9.16 o 
  -1   2   6        8.46       -0.04      6.95 o 
   0   2   6     1109.97     1079.29     45.51 o 
   1   2   6      380.70      499.86     68.84 o 
   2   2   6      657.36      547.16     39.27 o 
   3   2   6        5.79        2.10      8.54 o 
   4   2   6      864.62      763.37     53.05 o 
   5   2   6      233.38      256.55     23.62 o 
   6   2   6        6.54      -10.46     10.93 o 
   7   2   6      139.05      169.79     22.86 o 
   8   2   6        2.96        3.67     15.89 o 
   9   2   6       69.87       87.53     22.14 o 
  10   2   6        0.33       -4.57     21.37 o 
 -11   3   6        1.66      -26.62     17.75 o 
 -10   3   6        3.78        7.53     17.16 o 
  -9   3   6        0.13      -15.30     14.49 o 
  -8   3   6       31.07       11.63     16.32 o 
  -7   3   6       71.18      107.13     28.01 o 
  -6   3   6      244.55      289.58     26.14 o 
  -5   3   6      264.48      256.89     20.43 o 
  -4   3   6      210.36      197.46     15.59 o 
  -3   3   6       69.99      103.66     13.35 o 
  -2   3   6      519.07      469.54     34.26 o 
  -1   3   6     1267.77     1237.06     82.66 o 
   0   3   6       68.24       67.65      8.91 o 
   1   3   6        3.47       18.83     12.97 o 
   2   3   6      859.20      765.91     53.24 o 
   3   3   6       46.55       23.57      9.76 o 
   4   3   6      396.10      388.35     20.85 o 
   5   3   6      302.07      270.67     19.36 o 
   6   3   6       12.50        4.11     12.29 o 
   7   3   6       89.48      109.86     18.95 o 
   8   3   6       22.98       26.62     16.96 o 
   9   3   6       20.70       42.23     18.49 o 
  10   3   6        5.41        1.99     18.67 o 
 -11   4   6        0.36      -27.07     18.04 o 
 -10   4   6       26.66       40.50     22.18 o 
  -9   4   6        5.41       11.70     17.13 o 
  -8   4   6       33.65       63.69     16.12 o 
  -7   4   6      107.78       99.06     21.33 o 
  -6   4   6       85.98       78.60     15.08 o 
  -5   4   6      679.73      673.77     41.30 o 
  -4   4   6      476.20      474.63     34.14 o 
  -3   4   6      220.54      237.29     18.94 o 
  -2   4   6      247.87      206.79     15.06 o 
  -1   4   6      654.23      632.27     36.85 o 
   0   4   6      409.97      368.45     20.30 o 
   1   4   6     1614.60     1600.79     71.04 o 
   2   4   6     1448.36     1361.38    112.24 o 
   3   4   6       29.61       24.43      8.59 o 
   4   4   6      272.14      266.09     24.46 o 
   5   4   6        3.50       -4.57     11.13 o 
   6   4   6        6.04      -17.00     11.33 o 
   7   4   6       18.27       15.31     14.54 o 
   8   4   6       16.16       25.00     16.43 o 
   9   4   6       29.27       27.20     17.62 o 
 -11   5   6        0.24      -16.01     19.42 o 
 -10   5   6       24.20       36.08     20.12 o 
  -9   5   6      155.94      249.24     32.65 o 
  -8   5   6        0.07       20.29     15.05 o 
  -7   5   6        7.56       -8.96     11.96 o 
  -6   5   6      149.76      137.91     18.26 o 
  -5   5   6      120.77      165.37     18.37 o 
  -4   5   6       67.19       64.42     17.17 o 
  -3   5   6       26.90       29.11      8.92 o 
  -2   5   6       29.55       33.04      8.24 o 
  -1   5   6       10.30       18.90      7.05 o 
   0   5   6       86.41      102.27      8.99 o 
   1   5   6      224.07      239.31     13.25 o 
   2   5   6      198.71      209.99     16.43 o 
   3   5   6     2019.51     2404.20    234.46 o 
   4   5   6      251.92      295.44     20.44 o 
   5   5   6      315.14      312.44     24.81 o 
   6   5   6       31.31       23.03     13.40 o 
   7   5   6       40.07       39.59     16.22 o 
   8   5   6       45.16       48.66     17.20 o 
   9   5   6       12.12       22.69     23.29 o 
 -11   6   6        0.79        0.50     21.08 o 
 -10   6   6        4.42      -17.86     18.20 o 
  -9   6   6        1.99        4.01     28.46 o 
  -8   6   6       13.68       18.60     13.47 o 
  -7   6   6        2.96      -17.52     11.68 o 
  -6   6   6      407.21      427.63     31.50 o 
  -5   6   6       25.22       26.99     14.45 o 
  -4   6   6      594.04      642.06     68.28 o 
  -3   6   6      375.02      441.74     58.73 o 
  -2   6   6       44.51       38.42      8.81 o 
  -1   6   6      120.88      155.13     26.01 o 
   0   6   6       84.43       78.07      9.99 o 
   1   6   6     1251.36     1463.00    116.35 o 
   2   6   6      604.33      693.83     90.36 o 
   3   6   6       35.39       50.86     11.44 o 
   4   6   6      283.66      269.05     18.75 o 
   5   6   6       88.16       95.42     15.87 o 
   6   6   6      152.32      192.37     21.44 o 
   7   6   6       11.74      -12.83     17.89 o 
   8   6   6        8.56       -3.58     19.39 o 
   9   6   6        1.06        3.31     22.42 o 
 -10   7   6        7.97       -4.90     18.39 o 
  -9   7   6       52.46       67.94     22.34 o 
  -8   7   6       15.29       42.20     16.37 o 
  -7   7   6       12.34        4.85     12.78 o 
  -6   7   6      164.12      195.43     22.31 o 
  -5   7   6       15.48       14.32     11.40 o 
  -4   7   6       17.82        8.88      9.69 o 
  -3   7   6       22.68       27.85      9.52 o 
  -2   7   6       45.23       67.15     10.41 o 
  -1   7   6       25.30       22.25     12.44 o 
   0   7   6       16.16       16.63      6.96 o 
   1   7   6      897.73      822.80    122.72 o 
   2   7   6      343.55      381.93     63.79 o 
   3   7   6      192.13      229.43     39.38 o 
   4   7   6       10.40       13.98     13.24 o 
   5   7   6      691.89      641.02     67.38 o 
   6   7   6       29.47       52.50     21.03 o 
   7   7   6        8.44       -9.30     15.25 o 
   8   7   6       36.20       44.78     23.73 o 
   9   7   6       15.26       25.59     32.64 o 
 -10   8   6       26.91       35.39     20.66 o 
  -9   8   6        8.19        4.05     16.77 o 
  -8   8   6       51.37       74.97     19.30 o 
  -7   8   6       15.14       -3.62     12.53 o 
  -6   8   6       45.87       49.01     15.38 o 
  -5   8   6       84.03      108.27     16.57 o 
  -4   8   6       13.82       12.25     10.18 o 
  -3   8   6      506.28      470.36     67.37 o 
  -2   8   6       52.97       38.28     14.06 o 
  -1   8   6      101.94       89.27     23.21 o 
   0   8   6      631.76      570.71     63.85 o 
   1   8   6      360.70      348.74     56.36 o 
   2   8   6      466.52      435.83     53.21 o 
   3   8   6        2.24      -12.69     10.44 o 
   4   8   6      784.43      798.68     56.47 o 
   5   8   6       27.00       14.32     13.98 o 
   6   8   6        5.35       16.95     18.20 o 
   7   8   6        8.10       -5.14     20.30 o 
   8   8   6        0.37       19.04     20.12 o 
   9   8   6       45.69       64.07     28.93 o 
 -10   9   6        0.01       14.33     18.64 o 
  -9   9   6        0.72        5.66     19.13 o 
  -8   9   6        0.18       -2.70     14.14 o 
  -7   9   6        2.80       -4.57     12.43 o 
  -6   9   6        8.20        8.30     12.81 o 
  -5   9   6      666.11      633.74     40.69 o 
  -4   9   6        6.69       -1.48     10.55 o 
  -3   9   6      210.92      261.74     52.73 o 
  -2   9   6      240.52      234.06     41.36 o 
  -1   9   6      902.65      790.38    125.93 o 
   0   9   6      347.65      307.55     34.78 o 
   1   9   6       47.37       33.80     11.74 o 
   2   9   6        1.44        8.51     14.37 o 
   3   9   6      577.17      557.17     95.62 o 
   4   9   6       13.30        7.82     11.38 o 
   5   9   6      233.53      360.78     89.35 o 
   6   9   6       16.80        5.29     17.99 o 
   7   9   6       23.12       -1.59     16.67 o 
   8   9   6        6.41       -8.90     20.34 o 
   9   9   6        0.01      -21.37     21.28 o 
 -10  10   6        0.16      -10.89     23.02 o 
  -9  10   6        0.06      -24.09     16.26 o 
  -8  10   6        5.30       -0.76     14.47 o 
  -7  10   6        0.05       -1.49     13.38 o 
  -6  10   6        2.96      -22.35     16.32 o 
  -5  10   6        2.12       17.86     16.95 o 
  -4  10   6       25.70       32.10     16.03 o 
  -3  10   6      302.58      272.45     32.16 o 
  -2  10   6        4.40        1.63     10.61 o 
  -1  10   6      122.16      104.25     21.32 o 
   0  10   6      675.68      605.63     55.71 o 
   1  10   6        5.74        5.31     11.54 o 
   2  10   6      387.71      360.55     44.84 o 
   3  10   6       88.89       97.97     16.56 o 
   4  10   6       11.41        6.28     13.71 o 
   5  10   6        5.10       -2.29     14.27 o 
   6  10   6      185.53      269.78     61.94 o 
   7  10   6        5.18       27.39     21.11 o 
   8  10   6       29.26       12.97     22.19 o 
  -9  11   6        0.62       -6.28     25.95 o 
  -8  11   6        8.15       -8.59     19.30 o 
  -7  11   6       11.76        4.73     18.25 o 
  -6  11   6        2.11       -8.86     15.99 o 
  -5  11   6        6.82      -11.23     16.85 o 
  -4  11   6      216.48      280.06     41.35 o 
  -3  11   6       24.55       31.22     14.08 o 
  -2  11   6      268.91      288.87     47.97 o 
  -1  11   6       14.62       13.44     12.29 o 
   0  11   6       67.08       57.61     10.55 o 
   1  11   6       15.19      -24.81     16.54 o 
   2  11   6       39.69       43.96     14.99 o 
   3  11   6      105.69       96.31     18.07 o 
   4  11   6       51.14       60.04     28.39 o 
   5  11   6        0.09       -2.91     13.95 o 
   6  11   6        0.11      -11.82     18.73 o 
   7  11   6        6.33      -13.36     18.89 o 
   8  11   6      123.00      133.61     29.14 o 
  -9  12   6        3.52      -12.55     23.85 o 
  -8  12   6        0.42      -12.84     30.97 o 
  -7  12   6        0.39      -10.03     19.04 o 
  -6  12   6        5.80       -9.63     16.79 o 
  -5  12   6        7.87       -1.69     18.50 o 
  -4  12   6      277.87      345.68     27.35 o 
  -3  12   6      251.99      295.81     25.69 o 
  -2  12   6      176.69      248.12     56.51 o 
  -1  12   6       11.80       -1.61     12.06 o 
   0  12   6        3.34      -12.14      8.09 o 
   1  12   6       92.72       78.22     11.76 o 
   2  12   6      177.05      206.60     45.44 o 
   3  12   6       26.49       34.22     14.61 o 
   4  12   6       30.35        4.91     12.90 o 
   5  12   6       29.95       16.21     15.21 o 
   6  12   6      149.44      155.91     33.48 o 
   7  12   6        0.77      -28.68     19.12 o 
   8  12   6        0.79       -5.91     22.39 o 
  -9  13   6        0.49      -27.62     23.44 o 
  -8  13   6        0.30      -19.61     25.32 o 
  -7  13   6        7.35       -1.02     18.17 o 
  -6  13   6       55.13       77.63     22.56 o 
  -5  13   6       80.59       70.18     33.51 o 
  -4  13   6       47.96       22.37     16.03 o 
  -3  13   6        2.86       13.94     13.99 o 
  -2  13   6       63.21       57.90     15.56 o 
  -1  13   6      107.58      119.91     18.51 o 
   0  13   6      180.85      158.93     30.84 o 
   1  13   6      851.77      767.41     65.69 o 
   2  13   6      294.43      300.01     28.32 o 
   3  13   6       19.66        8.81     15.10 o 
   4  13   6       25.73        3.71     15.92 o 
   5  13   6       11.64      -11.73     15.76 o 
   6  13   6       75.52       68.68     22.76 o 
   7  13   6       72.98       92.57     28.14 o 
  -8  14   6        0.61      -19.71     18.24 o 
  -7  14   6       16.64       43.00     28.67 o 
  -6  14   6        2.96       13.69     21.03 o 
  -5  14   6       44.70       43.39     17.96 o 
  -4  14   6       32.92       21.98     15.48 o 
  -3  14   6      452.52      433.63     70.35 o 
  -2  14   6      125.27      130.40     24.31 o 
  -1  14   6       18.06       -3.35     12.60 o 
   0  14   6      164.26      147.36     27.68 o 
   1  14   6       37.29       16.23     11.24 o 
   2  14   6      206.88      253.45     86.86 o 
   3  14   6       90.19       93.94     19.69 o 
   4  14   6       13.75        1.84     16.48 o 
   5  14   6        0.35      -21.27     14.18 o 
   6  14   6        0.25       -9.63     19.50 o 
   7  14   6       27.79       41.90     24.62 o 
  -8  15   6        0.07       -0.65     20.60 o 
  -7  15   6       22.94       35.85     22.84 o 
  -6  15   6       23.09       27.19     18.05 o 
  -5  15   6       25.44       -9.45     19.77 o 
  -4  15   6       51.09       30.92     16.18 o 
  -3  15   6       94.25       82.54     20.30 o 
  -2  15   6       44.86       21.27     15.59 o 
  -1  15   6       43.11       41.14     15.85 o 
   0  15   6       57.23       48.45     12.44 o 
   1  15   6      135.51      106.31     21.87 o 
   2  15   6       20.35        3.87     17.73 o 
   3  15   6       73.61       89.30     24.81 o 
   4  15   6       64.32       27.02     18.77 o 
   5  15   6       15.45      -23.41     16.87 o 
   6  15   6        5.92       -0.06     19.70 o 
  -7  16   6       21.15       33.48     23.92 o 
  -6  16   6        1.51       -8.70     16.99 o 
  -5  16   6       23.34       -9.08     14.98 o 
  -4  16   6       14.53      -10.53     15.00 o 
  -3  16   6        2.32      -14.73     23.00 o 
  -2  16   6       17.79       -4.92     15.19 o 
  -1  16   6       75.84       94.50     18.94 o 
   0  16   6        5.15      -13.02     10.74 o 
   1  16   6       23.65       19.72     16.73 o 
   2  16   6       19.10        7.63     29.50 o 
   3  16   6        1.12      -20.30     15.08 o 
   4  16   6        3.67      -26.38     17.59 o 
   5  16   6       52.33       48.92     20.64 o 
   6  16   6        1.37      -23.95     20.85 o 
  -7  17   6       18.70       35.39     23.38 o 
  -6  17   6       12.20      -11.42     25.18 o 
  -5  17   6        0.87      -20.12     16.35 o 
  -4  17   6        0.24      -22.22     14.81 o 
  -3  17   6        2.78      -23.73     15.82 o 
  -2  17   6        0.75      -22.14     14.76 o 
  -1  17   6       92.67       69.60     29.36 o 
   0  17   6       18.62       -8.15     14.67 o 
   1  17   6       16.85       18.63     12.44 o 
   2  17   6       20.27       12.49     13.53 o 
   3  17   6       88.34      104.77     42.28 o 
   4  17   6        3.31      -26.43     19.29 o 
   5  17   6        0.96       -2.91     18.17 o 
  -6  18   6        7.29       -7.80     26.84 o 
  -5  18   6        0.05       -8.77     17.84 o 
  -4  18   6       31.42       15.40     17.87 o 
  -3  18   6       19.84      -21.56     17.11 o 
  -2  18   6       25.76        6.22     18.59 o 
  -1  18   6       34.02       29.29     23.18 o 
   0  18   6        0.66      -23.28     15.52 o 
   1  18   6        4.19       -9.43     12.00 o 
   2  18   6        8.64        7.98     17.21 o 
   3  18   6        3.96       -1.28     17.81 o 
   4  18   6       58.04       52.75     22.67 o 
  -5  19   6        6.23      -18.94     26.33 o 
  -4  19   6        3.60       -6.15     27.20 o 
  -3  19   6        8.55      -21.12     17.65 o 
  -2  19   6        2.38      -26.22     17.48 o 
  -1  19   6        7.37       -0.53     18.83 o 
   0  19   6       62.23       67.22     21.86 o 
   1  19   6        1.82       -3.77     13.22 o 
   2  19   6        0.49      -16.43     12.03 o 
   3  19   6        0.15       -1.04     23.78 o 
  -4  20   6        0.03      -33.66     26.26 o 
  -3  20   6       12.96      -18.16     26.46 o 
  -2  20   6        0.03      -37.10     24.73 o 
  -1  20   6        5.55      -15.55     54.82 o 
   0  20   6        0.80      -24.20     18.90 o 
   1  20   6        8.17      -16.39     12.46 o 
   2  20   6       25.79       15.70     13.77 o 
  -1  21   6        3.28       -4.86     28.42 o 
 -11   0   7        8.46        2.09     28.04 o 
  -9   0   7       56.65       17.16     25.95 o 
  -7   0   7        5.08      -13.81     17.99 o 
  -5   0   7       11.53       -9.21     15.90 o 
  -3   0   7     1109.79     1015.67     98.34 o 
  -1   0   7      422.66      457.82     47.71 o 
   3   0   7        5.16      -10.88     14.23 o 
   5   0   7      230.16      203.97     28.05 o 
   7   0   7       21.67       17.58     23.02 o 
   9   0   7      223.04      220.54     48.96 o 
 -11   1   7       19.55       25.96     20.53 o 
 -10   1   7       14.37       29.50     18.65 o 
  -9   1   7        1.92      -19.29     12.86 o 
  -8   1   7        0.96      -12.44     10.53 o 
  -7   1   7       76.34       70.59     15.14 o 
  -6   1   7       29.98       51.54     14.84 o 
  -5   1   7      437.14      424.15     34.15 o 
  -4   1   7        7.18        4.27     10.21 o 
  -3   1   7      131.83      186.95     20.06 o 
  -2   1   7     1186.23     1038.03     70.68 o 
  -1   1   7        9.13        9.19      8.10 o 
   0   1   7       46.55       34.42      5.60 o 
   1   1   7      138.97      142.49     14.78 o 
   2   1   7        8.64       14.22     10.84 o 
   3   1   7        0.12      -14.38      9.59 o 
   4   1   7      126.08      102.66     14.51 o 
   5   1   7      416.27      383.43     24.85 o 
   6   1   7       41.74       51.51     16.38 o 
   7   1   7      109.96      124.41     21.26 o 
   8   1   7       14.08      -22.16     18.20 o 
   9   1   7        0.17       -4.96     21.80 o 
 -11   2   7        2.75        8.30     24.27 o 
 -10   2   7        0.07       -0.39     16.74 o 
  -9   2   7        0.06       -6.61     14.05 o 
  -8   2   7       26.69       39.95     14.73 o 
  -7   2   7      107.44      119.54     17.79 o 
  -6   2   7      225.95      263.92     26.86 o 
  -5   2   7       10.77       15.98     12.09 o 
  -4   2   7      364.52      322.59     26.77 o 
  -3   2   7      142.95      160.78     20.51 o 
  -2   2   7      793.82      719.77     50.45 o 
  -1   2   7      386.50      310.97     24.68 o 
   0   2   7      273.19      270.28     16.56 o 
   1   2   7     1133.69     1144.04     58.40 o 
   2   2   7      309.09      290.99     26.78 o 
   3   2   7       27.35       -2.51     10.36 o 
   4   2   7       60.70       35.52     12.16 o 
   5   2   7       50.07       50.32     14.62 o 
   6   2   7      361.61      313.69     38.03 o 
   7   2   7       39.87       22.43     15.65 o 
   8   2   7       10.99        3.87     17.63 o 
   9   2   7        0.77       12.27     19.82 o 
 -11   3   7        0.17       -9.82     18.65 o 
 -10   3   7        9.82       23.84     19.34 o 
  -9   3   7       16.93       36.18     18.30 o 
  -8   3   7       96.24      157.00     20.87 o 
  -7   3   7        6.33      -11.52     11.49 o 
  -6   3   7       20.75      -17.18     13.91 o 
  -5   3   7       14.10       10.40      9.69 o 
  -4   3   7      164.93      155.11     15.69 o 
  -3   3   7      144.92      135.79     22.60 o 
  -2   3   7      294.75      271.28     22.52 o 
  -1   3   7        5.82        0.97      7.68 o 
   0   3   7      143.08      159.26     13.23 o 
   1   3   7       46.03       39.11      7.97 o 
   2   3   7        1.44      -11.09     10.04 o 
   3   3   7      893.72      868.55     55.09 o 
   4   3   7      270.54      270.57     19.44 o 
   5   3   7       11.27       16.17     12.30 o 
   6   3   7        4.12      -16.16     12.92 o 
   7   3   7       16.34       -0.50     13.30 o 
   8   3   7       88.16       97.52     19.52 o 
   9   3   7        2.05      -21.95     17.34 o 
 -10   4   7        9.64       11.93     18.32 o 
  -9   4   7        1.37       -4.99     17.09 o 
  -8   4   7       92.28      124.49     19.44 o 
  -7   4   7        7.98        1.44     11.85 o 
  -6   4   7       17.94        6.87     11.56 o 
  -5   4   7       17.59       16.04     10.78 o 
  -4   4   7        4.95        2.80      8.87 o 
  -3   4   7        8.78       -0.31      8.13 o 
  -2   4   7      209.84      195.05     14.80 o 
  -1   4   7        6.53        4.88      7.08 o 
   0   4   7       69.71       75.27      8.50 o 
   1   4   7     1423.25     1449.61     65.32 o 
   2   4   7      522.89      530.19     41.63 o 
   3   4   7        9.88       13.67      9.40 o 
   4   4   7      274.68      227.74     17.09 o 
   5   4   7       12.21      -10.02     12.01 o 
   6   4   7        9.37        0.62     12.68 o 
   7   4   7       29.74       25.66     14.80 o 
   8   4   7        3.42      -13.40     14.94 o 
   9   4   7        9.83       24.22     25.50 o 
 -10   5   7       36.86       72.05     23.22 o 
  -9   5   7        0.47        8.93     16.97 o 
  -8   5   7        0.63      -12.53     17.26 o 
  -7   5   7       42.99       44.62     13.93 o 
  -6   5   7      236.67      307.43     25.81 o 
  -5   5   7      253.90      307.75     24.03 o 
  -4   5   7      215.32      238.16     20.37 o 
  -3   5   7        1.29       -4.35      7.99 o 
  -2   5   7      277.99      242.77     17.63 o 
  -1   5   7        6.98        1.20      7.19 o 
   0   5   7      996.89      970.23     49.95 o 
   1   5   7       74.61       76.06      8.55 o 
   2   5   7      656.46      650.62     62.47 o 
   3   5   7      333.10      364.44     29.87 o 
   4   5   7        2.04       -3.72      9.73 o 
   5   5   7       96.70       85.92     17.59 o 
   6   5   7        9.33       -2.38     12.89 o 
   7   5   7        0.22      -20.51     18.80 o 
   8   5   7        3.24      -22.51     20.12 o 
   9   5   7        2.92      -26.31     25.74 o 
 -10   6   7       24.62       42.93     22.69 o 
  -9   6   7        0.02      -11.15     15.69 o 
  -8   6   7       34.77       36.92     16.73 o 
  -7   6   7       14.34       27.02     13.69 o 
  -6   6   7        4.51       -3.02     11.71 o 
  -5   6   7       95.19       95.00     15.55 o 
  -4   6   7        4.04       -2.49      9.92 o 
  -3   6   7       64.89       53.58     11.28 o 
  -2   6   7       34.49       28.43      9.37 o 
  -1   6   7       53.51       91.41     13.67 o 
   0   6   7        3.22        8.31      6.13 o 
   1   6   7      359.55      362.96     40.71 o 
   2   6   7      967.08     1077.02    186.44 o 
   3   6   7       40.44       56.90     15.29 o 
   4   6   7      268.71      363.88     34.57 o 
   5   6   7        0.05       -1.38     15.38 o 
   6   6   7       36.48        4.16     16.42 o 
   7   6   7       25.73       13.14     21.05 o 
   8   6   7        1.89      -11.33     21.51 o 
   9   6   7        2.45      -13.21     24.23 o 
 -10   7   7        1.10        2.82     18.50 o 
  -9   7   7       39.07       40.42     20.98 o 
  -8   7   7        0.08      -16.72     12.92 o 
  -7   7   7        6.11      -12.40     12.84 o 
  -6   7   7      155.75      172.48     20.29 o 
  -5   7   7      197.21      230.83     29.16 o 
  -4   7   7      110.30      112.29     15.28 o 
  -3   7   7        1.73      -12.33      8.22 o 
  -2   7   7        2.35       -7.85      8.17 o 
  -1   7   7       31.62       59.50     15.48 o 
   0   7   7      872.80      829.40     86.10 o 
   1   7   7       36.40      103.78     29.29 o 
   2   7   7      250.71      259.10     26.75 o 
   3   7   7      902.78      960.37    189.16 o 
   4   7   7       25.83       15.60     14.24 o 
   5   7   7       18.88       19.38     17.62 o 
   6   7   7       30.28       12.31     19.88 o 
   7   7   7       14.44       -9.61     17.13 o 
   8   7   7       31.26       15.73     21.83 o 
 -10   8   7        0.56       17.87     20.10 o 
  -9   8   7        7.32       -1.37     17.86 o 
  -8   8   7       29.31       11.97     15.87 o 
  -7   8   7        8.80        0.74     12.86 o 
  -6   8   7       89.07       91.95     17.45 o 
  -5   8   7        1.12      -15.34     10.23 o 
  -4   8   7       80.10       79.17     14.34 o 
  -3   8   7        0.42      -14.94     11.73 o 
  -2   8   7       34.89       35.05     17.58 o 
  -1   8   7       63.47       40.53     15.01 o 
   0   8   7      541.67      436.74     59.84 o 
   1   8   7     1852.19     2495.01    247.74 o 
   2   8   7      502.01      446.27     81.81 o 
   3   8   7        0.02       36.93     18.83 o 
   4   8   7      721.41      831.27     84.08 o 
   5   8   7        0.56       -9.49     17.88 o 
   6   8   7       11.06        3.62     18.41 o 
   7   8   7       14.85        4.64     21.60 o 
   8   8   7       34.33       24.73     23.96 o 
 -10   9   7        0.69        2.31     18.20 o 
  -9   9   7        5.10       -5.50     16.48 o 
  -8   9   7        0.00      -19.75     13.17 o 
  -7   9   7       12.62        7.64     13.74 o 
  -6   9   7       92.81       95.26     23.19 o 
  -5   9   7       29.64       12.95     15.59 o 
  -4   9   7      140.14      131.56     23.59 o 
  -3   9   7       15.55       28.99     29.92 o 
  -2   9   7      196.70      248.57    102.11 o 
  -1   9   7       40.78       18.90     27.83 o 
   0   9   7       26.80       29.96     10.91 o 
   1   9   7      570.17      520.03     31.47 o 
   2   9   7      622.43      574.89     87.66 o 
   3   9   7      263.79      297.80     82.65 o 
   4   9   7      320.97      418.92     42.32 o 
   5   9   7        0.40        6.44     18.50 o 
   6   9   7        2.68      -17.61     15.79 o 
   7   9   7        5.57       16.74     19.83 o 
   8   9   7       69.72       91.55     28.96 o 
  -9  10   7        0.01      -16.32     22.60 o 
  -8  10   7       24.82       26.31     20.09 o 
  -7  10   7        2.37      -24.81     16.54 o 
  -6  10   7       19.85       -8.00     18.27 o 
  -5  10   7        2.99       -1.06     16.74 o 
  -4  10   7      132.57      165.51     64.24 o 
  -3  10   7      231.20      268.19    119.06 o 
  -2  10   7       57.62       85.66     41.43 o 
  -1  10   7      394.78      342.00     40.96 o 
   0  10   7        0.46      -11.84      7.90 o 
   1  10   7       31.36       26.04      9.95 o 
   2  10   7      309.72      333.45     41.41 o 
   3  10   7      109.66      119.49     38.32 o 
   4  10   7      397.38      368.82     35.17 o 
   5  10   7        1.63       19.40     20.34 o 
   6  10   7        0.43        5.46     18.34 o 
   7  10   7        3.30       -3.32     19.38 o 
   8  10   7       17.46       24.60     23.92 o 
  -9  11   7        0.70      -20.09     23.85 o 
  -8  11   7        3.63      -24.70     16.47 o 
  -7  11   7       38.61       21.17     20.43 o 
  -6  11   7       24.52       16.04     19.54 o 
  -5  11   7      262.74      376.03     95.21 o 
  -4  11   7        1.20      -14.49     16.11 o 
  -3  11   7       30.54       15.54     16.88 o 
  -2  11   7      507.82      449.85     92.91 o 
  -1  11   7      123.42      107.95     33.53 o 
   0  11   7      697.65      584.11     61.52 o 
   1  11   7      142.41      176.07     25.67 o 
   2  11   7      246.97      291.72     81.48 o 
   3  11   7      188.99      223.43     55.52 o 
   4  11   7      168.72      159.17     41.46 o 
   5  11   7      202.15      184.17     41.42 o 
   6  11   7        4.42      -16.00     18.41 o 
   7  11   7      103.96      125.07     49.59 o 
  -9  12   7        1.18        0.42     29.29 o 
  -8  12   7        0.92      -16.19     19.90 o 
  -7  12   7       18.16        1.12     18.94 o 
  -6  12   7       17.07       -1.06     19.30 o 
  -5  12   7        1.22       -1.52     20.09 o 
  -4  12   7       59.40       58.71     37.87 o 
  -3  12   7      518.66      470.78     93.31 o 
  -2  12   7        0.19       -1.28     13.91 o 
  -1  12   7        4.16      -17.27     11.51 o 
   0  12   7      348.93      311.85     34.73 o 
   1  12   7      100.55       93.28     24.40 o 
   2  12   7        1.30      -18.16     13.53 o 
   3  12   7      138.08      201.87     35.37 o 
   4  12   7        1.02        6.65     15.81 o 
   5  12   7        3.77      -18.24     16.15 o 
   6  12   7       37.94       55.16     23.02 o 
   7  12   7       14.67       16.32     51.89 o 
  -8  13   7        0.08       -3.30     25.11 o 
  -7  13   7       25.20       25.24     22.05 o 
  -6  13   7       27.58        0.23     21.11 o 
  -5  13   7        3.13       -2.87     17.62 o 
  -4  13   7      130.69      176.49     28.08 o 
  -3  13   7        0.98       18.65     15.63 o 
  -2  13   7       34.19       32.23     15.23 o 
  -1  13   7        0.88      -11.52     19.78 o 
   0  13   7        8.21       -5.30      9.37 o 
   1  13   7        0.90      -16.85     11.24 o 
   2  13   7        1.85      -24.46     16.30 o 
   3  13   7      235.56      239.84     96.58 o 
   4  13   7       18.18       25.50     29.98 o 
   5  13   7       24.61       20.56     19.32 o 
   6  13   7        0.76      -18.12     20.88 o 
   7  13   7       19.69       28.86     40.38 o 
  -8  14   7        6.26        7.73     21.55 o 
  -7  14   7       17.95       14.74     21.09 o 
  -6  14   7       24.62       57.29     25.02 o 
  -5  14   7        0.17        3.93     18.50 o 
  -4  14   7       14.35       15.69     16.66 o 
  -3  14   7       33.17       36.62     21.45 o 
  -2  14   7       14.27      -12.09     15.25 o 
  -1  14   7        1.03      -17.83     11.88 o 
   0  14   7       27.82       -3.27      9.73 o 
   1  14   7       85.78       60.53     24.22 o 
   2  14   7        6.67      -17.53     28.46 o 
   3  14   7       57.41       61.46     26.94 o 
   4  14   7       67.46       59.65     33.09 o 
   5  14   7        1.64       -8.90     17.24 o 
   6  14   7       39.11       23.96     23.98 o 
  -7  15   7        3.58        7.58     22.17 o 
  -6  15   7       10.38       -7.33     22.21 o 
  -5  15   7        3.70      -20.01     13.34 o 
  -4  15   7       19.82       10.93     15.36 o 
  -3  15   7      105.15       79.04     25.85 o 
  -2  15   7       34.73       16.41     21.68 o 
  -1  15   7       26.42       18.88     27.11 o 
   0  15   7       36.15       12.53     12.18 o 
   1  15   7       12.66        6.81     10.35 o 
   2  15   7       40.19       25.43     22.41 o 
   3  15   7      121.39      123.75     29.17 o 
   4  15   7        6.50      -24.06     16.04 o 
   5  15   7        2.57      -15.06     16.22 o 
   6  15   7       16.67      -12.31     24.48 o 
  -7  16   7        9.47       -7.62     22.98 o 
  -6  16   7        0.36        9.24     22.02 o 
  -5  16   7        0.21       -7.30     16.62 o 
  -4  16   7        2.16      -24.84     17.89 o 
  -3  16   7        8.88        8.18     16.53 o 
  -2  16   7       45.89       25.62     17.21 o 
  -1  16   7        0.68      -20.28     13.52 o 
   0  16   7        2.84      -15.30     21.66 o 
   1  16   7        8.67        1.06     10.72 o 
   2  16   7      103.15      128.85     26.76 o 
   3  16   7        1.60      -22.08     15.52 o 
   4  16   7       79.10       46.32     36.66 o 
   5  16   7        0.93      -10.25     28.16 o 
  -6  17   7        2.16      -15.89     24.06 o 
  -5  17   7        9.77      -26.25     17.50 o 
  -4  17   7        6.30      -23.57     15.71 o 
  -3  17   7        0.07      -24.52     16.35 o 
  -2  17   7        0.17      -26.67     17.78 o 
  -1  17   7        5.79      -20.93     14.96 o 
   0  17   7       75.81       59.55     19.60 o 
   1  17   7        1.69        5.32     12.11 o 
   2  17   7       39.79       50.77     21.50 o 
   3  17   7       11.69        8.11     17.40 o 
   4  17   7       33.89        1.28     20.98 o 
  -5  18   7       18.93        5.81     20.02 o 
  -4  18   7        1.44      -23.75     17.12 o 
  -3  18   7       12.60      -26.69     17.80 o 
  -2  18   7       22.33       -8.87     17.61 o 
  -1  18   7        0.68      -25.70     17.13 o 
   0  18   7       11.50        2.53     17.94 o 
   1  18   7       44.78       39.94     13.61 o 
   2  18   7       17.81       -2.70     13.50 o 
   3  18   7        0.54       29.75     24.66 o 
  -4  19   7        4.63      -28.57     19.04 o 
  -3  19   7        0.01      -26.67     17.78 o 
  -2  19   7       11.18      -14.25     18.53 o 
  -1  19   7        2.65       -8.49     18.08 o 
   0  19   7        5.13      -10.97     17.72 o 
   1  19   7       28.84       23.67     14.97 o 
   2  19   7        1.07       -7.60     12.93 o 
  -1  20   7       16.45       15.54     19.84 o 
   0  20   7        4.37       -7.98     20.59 o 
 -10   0   8       11.93       11.72     26.78 o 
  -8   0   8        3.09      -13.01     16.74 o 
  -6   0   8      269.61      282.06     38.08 o 
  -4   0   8      133.75      199.20     31.39 o 
  -2   0   8      703.21      663.30     67.38 o 
   0   0   8      100.40       87.91     12.26 o 
   2   0   8       86.60       98.76     24.27 o 
   4   0   8       12.85       -1.78     14.86 o 
   6   0   8      375.60      355.71     45.61 o 
   8   0   8       54.62       51.89     31.80 o 
 -10   1   8        0.83      -16.05     15.19 o 
  -9   1   8        0.62       -1.84     15.97 o 
  -8   1   8       11.86       -1.81     12.58 o 
  -7   1   8       21.60       16.33     11.23 o 
  -6   1   8       49.61       43.47     15.78 o 
  -5   1   8       11.31       -7.04     12.26 o 
  -4   1   8      696.72      676.63     49.45 o 
  -3   1   8       23.24       28.14     11.06 o 
  -2   1   8      420.49      420.75     32.49 o 
  -1   1   8      127.27      136.77     16.84 o 
   0   1   8       24.84       21.73      7.88 o 
   1   1   8        6.20        0.41      7.19 o 
   2   1   8      194.91      161.84     20.27 o 
   3   1   8       22.83       -2.34     11.32 o 
   4   1   8      255.80      219.26     20.82 o 
   5   1   8      204.70      223.63     26.96 o 
   6   1   8       33.04        9.18     14.23 o 
   7   1   8        6.10      -13.07     16.50 o 
   8   1   8       55.79       49.05     23.75 o 
 -10   2   8        0.12      -21.10     16.70 o 
  -9   2   8       12.07        4.81     17.46 o 
  -8   2   8       57.84       62.20     15.51 o 
  -7   2   8       40.79       34.07     12.62 o 
  -6   2   8       36.61       37.21     12.08 o 
  -5   2   8       42.97       18.57     13.01 o 
  -4   2   8        5.53       10.27     11.66 o 
  -3   2   8      348.53      328.96     27.07 o 
  -2   2   8       73.97       66.39     12.63 o 
  -1   2   8       17.53        5.75      9.88 o 
   0   2   8       25.66       19.48      7.79 o 
   1   2   8      311.92      316.45     16.45 o 
   2   2   8      142.32      119.27     18.04 o 
   3   2   8      230.49      163.55     20.85 o 
   4   2   8      133.18      119.07     17.66 o 
   5   2   8      279.01      303.96     32.48 o 
   6   2   8       51.73       26.09     14.52 o 
   7   2   8       58.45       65.65     18.58 o 
   8   2   8        2.15      -10.55     19.88 o 
 -10   3   8       20.62       38.09     18.60 o 
  -9   3   8        1.75      -24.17     16.11 o 
  -8   3   8       64.03       90.98     18.18 o 
  -7   3   8        0.30      -15.58     11.58 o 
  -6   3   8       27.73        1.98     11.41 o 
  -5   3   8      417.60      421.07     28.71 o 
  -4   3   8        9.02       -5.28      9.24 o 
  -3   3   8        0.37      -15.90     11.72 o 
  -2   3   8       33.25       31.53     14.65 o 
  -1   3   8       85.22       81.82     14.46 o 
   0   3   8      547.62      481.07     27.33 o 
   1   3   8       41.22       70.41      8.84 o 
   2   3   8      365.96      320.90     27.22 o 
   3   3   8        0.68      -15.72     10.48 o 
   4   3   8       40.16       36.31     11.61 o 
   5   3   8      175.35      152.22     20.27 o 
   6   3   8       16.31       -6.91     12.68 o 
   7   3   8       69.06       78.25     27.42 o 
   8   3   8        0.16      -14.15     22.97 o 
 -10   4   8        0.27       -5.14     18.41 o 
  -9   4   8        4.12        4.11     17.19 o 
  -8   4   8        0.93        0.47     13.73 o 
  -7   4   8        9.28       -7.61     11.82 o 
  -6   4   8      112.66      117.08     26.22 o 
  -5   4   8      137.35      155.80     30.51 o 
  -4   4   8      250.30      248.58     21.32 o 
  -3   4   8        4.40      -10.65      8.43 o 
  -2   4   8      668.67      648.29     38.90 o 
  -1   4   8      730.42      715.55     42.36 o 
   0   4   8      210.97      185.92     13.90 o 
   1   4   8      587.03      559.80     25.93 o 
   2   4   8      205.41      207.95     22.58 o 
   3   4   8        1.99      -18.02     16.48 o 
   4   4   8        0.10      -13.97      9.31 o 
   5   4   8       38.07       31.42     13.96 o 
   6   4   8        6.14       -5.80     17.59 o 
   7   4   8        0.37      -23.06     21.18 o 
   8   4   8        0.72      -21.31     34.11 o 
 -10   5   8        1.14       12.36     17.86 o 
  -9   5   8       19.69       18.69     17.38 o 
  -8   5   8       21.79       13.83     13.97 o 
  -7   5   8       15.68        0.54     12.68 o 
  -6   5   8       35.21       25.68     13.47 o 
  -5   5   8        2.33      -15.08     10.06 o 
  -4   5   8      141.84      142.48     16.65 o 
  -3   5   8        2.08      -12.95      8.63 o 
  -2   5   8       18.78       -1.31      8.62 o 
  -1   5   8      207.53      236.94     19.34 o 
   0   5   8      110.66      107.23     11.15 o 
   1   5   8       15.92        6.66      7.78 o 
   2   5   8       27.41       22.63      8.88 o 
   3   5   8      797.93      891.99     80.64 o 
   4   5   8        9.80      -19.35     12.90 o 
   5   5   8       16.96       -5.32     17.87 o 
   6   5   8        3.15      -23.70     16.60 o 
   7   5   8        7.97      -23.54     19.26 o 
   8   5   8       17.37       -0.88     21.62 o 
 -10   6   8        2.58        8.40     19.66 o 
  -9   6   8        1.65       -1.16     17.29 o 
  -8   6   8        1.10        9.20     14.65 o 
  -7   6   8       19.89       20.11     13.30 o 
  -6   6   8        5.33      -13.99     11.44 o 
  -5   6   8      126.71      137.88     17.81 o 
  -4   6   8      217.52      202.03     19.80 o 
  -3   6   8      109.36      120.79     28.86 o 
  -2   6   8       51.32       23.17     11.18 o 
  -1   6   8     2737.53     2761.68    364.71 o 
   0   6   8       48.63       41.43     15.39 o 
   1   6   8      352.67      353.51     28.14 o 
   2   6   8        2.95      -16.88     14.54 o 
   3   6   8       41.86       57.70     19.96 o 
   4   6   8        1.44        3.17     15.81 o 
   5   6   8       96.08      104.99     28.46 o 
   6   6   8        3.21      -24.14     17.12 o 
   7   6   8       17.35       -4.89     20.19 o 
   8   6   8        2.25       -5.89     21.38 o 
 -10   7   8       21.61       59.97     22.93 o 
  -9   7   8        3.07       15.04     18.77 o 
  -8   7   8       16.69       18.71     15.48 o 
  -7   7   8        4.15        5.58     13.26 o 
  -6   7   8        1.68      -13.20     11.81 o 
  -5   7   8        3.12      -15.10     10.07 o 
  -4   7   8        0.31      -15.80     10.53 o 
  -3   7   8        1.09      -19.20     12.80 o 
  -2   7   8        0.02      -11.51     13.47 o 
  -1   7   8        0.13       -3.07     13.36 o 
   0   7   8      513.28      463.49     54.40 o 
   1   7   8        0.09       -6.50      9.83 o 
   2   7   8      242.20      275.43     71.35 o 
   3   7   8      293.34      310.80     35.57 o 
   4   7   8      105.86      138.05     26.54 o 
   5   7   8       11.80       -8.52     18.17 o 
   6   7   8       15.36      -21.65     18.71 o 
   7   7   8       44.74       40.71     24.10 o 
   8   7   8        3.94       -5.90     23.12 o 
  -9   8   8        4.50       -6.13     17.90 o 
  -8   8   8       23.78       26.77     16.22 o 
  -7   8   8        2.89      -11.93     13.30 o 
  -6   8   8        1.90      -21.77     14.51 o 
  -5   8   8       19.65      -17.21     14.44 o 
  -4   8   8       29.99       12.84     15.88 o 
  -3   8   8      212.28      246.87     90.60 o 
  -2   8   8      280.85      353.46     68.00 o 
  -1   8   8      279.50      294.24     29.73 o 
   0   8   8       38.94       40.50     15.61 o 
   1   8   8      184.91      223.42     47.63 o 
   2   8   8       36.22       39.29     18.69 o 
   3   8   8       40.59       54.00     20.51 o 
   4   8   8       21.54       36.75     33.69 o 
   5   8   8      143.45      174.82     64.24 o 
   6   8   8        2.85      -10.86     19.26 o 
   7   8   8       43.96       51.92     22.93 o 
  -9   9   8       15.43       36.83     29.71 o 
  -8   9   8        1.25       -2.12     19.39 o 
  -7   9   8       18.46       -3.44     16.03 o 
  -6   9   8       22.45       -0.39     17.77 o 
  -5   9   8      195.35      182.18     48.75 o 
  -4   9   8       32.71       36.10     18.89 o 
  -3   9   8        8.37      -14.20     17.16 o 
  -2   9   8       76.99       95.89     26.78 o 
  -1   9   8      211.18      269.92     39.97 o 
   0   9   8      548.47      471.15     62.13 o 
   1   9   8      342.55      379.84     32.59 o 
   2   9   8      245.12      268.84     52.52 o 
   3   9   8       50.16       44.77     20.31 o 
   4   9   8        0.35       29.82     21.44 o 
   5   9   8        2.64        7.89     32.22 o 
   6   9   8       18.38      -14.04     19.17 o 
   7   9   8       94.68      131.85     30.61 o 
  -9  10   8        3.69       14.23     25.95 o 
  -8  10   8        2.07      -30.63     26.16 o 
  -7  10   8        1.41       -8.31     16.81 o 
  -6  10   8       31.15       29.44     19.43 o 
  -5  10   8       14.54       24.33     19.88 o 
  -4  10   8       63.51       63.19     20.02 o 
  -3  10   8       10.53      -11.39     15.37 o 
  -2  10   8      339.51      366.89     35.63 o 
  -1  10   8      144.37      199.94     77.00 o 
   0  10   8      348.65      298.21     52.53 o 
   1  10   8       17.63       64.97     19.75 o 
   2  10   8      565.87      526.30    122.20 o 
   3  10   8      100.45      178.71     34.94 o 
   4  10   8        4.52       33.15     19.96 o 
   5  10   8       79.29       98.71     51.89 o 
   6  10   8       65.31       93.92     39.34 o 
   7  10   8       14.19      -10.44     23.06 o 
  -8  11   8       21.68       -5.37     20.82 o 
  -7  11   8       12.38      -27.58     18.38 o 
  -6  11   8        0.16      -25.74     17.16 o 
  -5  11   8       10.07        9.36     17.88 o 
  -4  11   8       66.90       91.33     45.20 o 
  -3  11   8        1.34        5.26     16.84 o 
  -2  11   8      510.16      598.48    119.90 o 
  -1  11   8       19.93       -2.20     14.37 o 
   0  11   8       27.18       30.45     14.48 o 
   1  11   8        7.17       -5.30     11.28 o 
   2  11   8       14.95       18.79     17.68 o 
   3  11   8      184.79      234.36     79.93 o 
   4  11   8      256.40      290.78     89.14 o 
   5  11   8        0.01       12.86     20.47 o 
   6  11   8        3.08       33.18     25.11 o 
   7  11   8        0.15      -19.51     22.40 o 
  -8  12   8        4.30      -12.86     18.38 o 
  -7  12   8        0.06       22.88     20.78 o 
  -6  12   8        8.29       11.96     19.87 o 
  -5  12   8        2.14      -11.90     17.95 o 
  -4  12   8      369.72      426.72    125.55 o 
  -3  12   8      212.92      264.21     73.44 o 
  -2  12   8       45.24       31.94     18.94 o 
  -1  12   8        0.06      -21.70     15.13 o 
   0  12   8       87.01       56.10     17.64 o 
   1  12   8       34.24       10.00     10.79 o 
   2  12   8       17.81       -2.29     20.44 o 
   3  12   8        0.62      -10.49     15.81 o 
   4  12   8       48.24       56.06     26.16 o 
   5  12   8        2.27      -20.39     20.90 o 
   6  12   8      129.99      104.15     27.10 o 
  -8  13   8        2.17        0.98     21.64 o 
  -7  13   8        2.34       -8.73     19.20 o 
  -6  13   8        0.29       -5.55     18.69 o 
  -5  13   8        0.16       -5.59     19.04 o 
  -4  13   8        1.61       23.03     24.27 o 
  -3  13   8        1.72        7.96     18.42 o 
  -2  13   8        1.59      -13.54     19.67 o 
  -1  13   8       29.29       13.22     15.34 o 
   0  13   8       27.97       -1.08     12.02 o 
   1  13   8        0.64      -20.75     13.83 o 
   2  13   8        3.55       -7.24     13.53 o 
   3  13   8       26.76       44.11     19.27 o 
   4  13   8        0.02      -11.24     18.52 o 
   5  13   8       35.91       34.75     24.20 o 
   6  13   8        1.99      -13.48     26.57 o 
  -7  14   8       13.37        6.74     21.66 o 
  -6  14   8       25.71       25.58     22.23 o 
  -5  14   8       10.77       11.42     34.94 o 
  -4  14   8       37.00       57.93     33.27 o 
  -3  14   8      115.29      156.77     40.17 o 
  -2  14   8      255.96      283.36     87.60 o 
  -1  14   8        0.00      -17.98     11.99 o 
   0  14   8        0.23       -4.57     14.38 o 
   1  14   8        5.18       -3.06     10.12 o 
   2  14   8       89.39      121.42     30.26 o 
   3  14   8      122.27      103.55     49.46 o 
   4  14   8       27.67        1.83     19.33 o 
   5  14   8        3.02       -3.39     18.17 o 
  -6  15   8        0.37      -11.25     20.94 o 
  -5  15   8        4.56      -15.62     20.43 o 
  -4  15   8        1.45       -8.39     19.20 o 
  -3  15   8        5.70       -8.79     15.95 o 
  -2  15   8       33.93       22.74     17.86 o 
  -1  15   8        6.26       -2.88     14.65 o 
   0  15   8       56.76       36.02     24.37 o 
   1  15   8       34.30       26.39     14.85 o 
   2  15   8       28.98       38.25     17.40 o 
   3  15   8       42.37       26.00     18.97 o 
   4  15   8       33.57       13.73     19.59 o 
   5  15   8       37.56       29.77     22.57 o 
  -6  16   8        0.21      -30.53     20.72 o 
  -5  16   8       16.28       -4.92     20.96 o 
  -4  16   8        0.90      -18.99     21.15 o 
  -3  16   8       16.57        8.06     17.06 o 
  -2  16   8       32.16       18.04     23.58 o 
  -1  16   8       22.25        5.26     16.41 o 
   0  16   8        0.05      -15.84     16.16 o 
   1  16   8      115.62      113.29     31.07 o 
   2  16   8        0.48      -19.67     13.83 o 
   3  16   8       11.97      -31.11     21.33 o 
   4  16   8        2.51      -13.95     20.94 o 
  -5  17   8        0.10      -32.88     22.40 o 
  -4  17   8        3.36      -22.95     15.30 o 
  -3  17   8       23.88       -0.22     18.81 o 
  -2  17   8        0.01      -25.54     17.03 o 
  -1  17   8        1.26      -23.35     15.56 o 
   0  17   8        5.26       -0.17     17.91 o 
   1  17   8       21.37       10.70     13.89 o 
   2  17   8       16.80        7.01     19.15 o 
   3  17   8       41.55       36.24     15.37 o 
  -3  18   8        0.09      -27.68     19.14 o 
  -2  18   8        0.87      -31.84     21.23 o 
  -1  18   8       19.98       -5.74     18.02 o 
   0  18   8        0.90       -5.71     18.81 o 
   1  18   8       11.97        6.29     13.86 o 
   2  18   8       31.29       34.38     15.55 o 
  -9   0   9       20.19       32.64     28.04 o 
  -7   0   9      422.60      454.89     54.40 o 
  -5   0   9       61.84       72.82     25.11 o 
  -3   0   9     1161.13     1020.27    100.86 o 
  -1   0   9       88.28      134.75     24.69 o 
   1   0   9        1.05       -2.18     10.67 o 
   3   0   9      674.58      587.14     64.03 o 
   5   0   9       35.74       39.76     25.53 o 
   7   0   9       48.81       33.06     26.78 o 
 -10   1   9        0.99        5.36     17.43 o 
  -9   1   9       12.82       -8.40     15.53 o 
  -8   1   9        3.45        8.52     13.34 o 
  -7   1   9       19.06       36.13     13.52 o 
  -6   1   9        0.01      -16.13     11.98 o 
  -5   1   9       89.05      106.59     20.71 o 
  -4   1   9       86.42       95.13     17.59 o 
  -3   1   9       17.70       10.04     11.24 o 
  -2   1   9       25.89       25.67     12.28 o 
  -1   1   9       44.35       61.26     14.33 o 
   0   1   9        1.13      -10.77      9.75 o 
   1   1   9       15.56       10.15     14.19 o 
   2   1   9        0.26       -9.98      8.85 o 
   3   1   9        0.20       -7.09     12.85 o 
   4   1   9      204.83      192.62     22.44 o 
   5   1   9      180.39      184.99     23.12 o 
   6   1   9       22.85       15.89     15.83 o 
   7   1   9       94.18      101.53     23.96 o 
   8   1   9       11.16       -8.98     19.97 o 
 -10   2   9        0.37      -13.81     17.75 o 
  -9   2   9        0.00       -0.83     15.96 o 
  -8   2   9        0.51       -7.51     12.40 o 
  -7   2   9        5.18       -1.72     11.81 o 
  -6   2   9       28.35       16.74     15.88 o 
  -5   2   9       35.66        7.57     14.35 o 
  -4   2   9       29.97       53.36     19.88 o 
  -3   2   9        0.01       -1.69     11.83 o 
  -2   2   9      162.70      176.02     20.95 o 
  -1   2   9      389.25      345.91     28.55 o 
   0   2   9       57.81       47.62     10.06 o 
   1   2   9       53.27       59.24      8.76 o 
   2   2   9      154.38      161.78     22.73 o 
   3   2   9      146.27      164.27     22.64 o 
   4   2   9        0.03      -19.58     13.05 o 
   5   2   9       21.51        8.15     12.68 o 
   6   2   9      136.33      167.48     58.41 o 
   7   2   9        4.29       -9.45     18.34 o 
   8   2   9       35.72       23.02     29.29 o 
  -9   3   9       36.82       43.94     19.83 o 
  -8   3   9       25.33       49.27     16.01 o 
  -7   3   9       38.81       29.44     13.93 o 
  -6   3   9        0.07      -10.19      9.46 o 
  -5   3   9       78.06       91.78     15.59 o 
  -4   3   9      454.99      444.31     29.47 o 
  -3   3   9      222.32      232.83     25.30 o 
  -2   3   9      182.41      208.13     29.50 o 
  -1   3   9      396.24      357.79     29.18 o 
   0   3   9       85.60       96.01     12.00 o 
   1   3   9       74.33       94.62     10.25 o 
   2   3   9      117.39      144.89     15.27 o 
   3   3   9      133.89      124.18     20.49 o 
   4   3   9      107.65       77.04     16.53 o 
   5   3   9        1.75      -20.45     18.23 o 
   6   3   9        8.79        1.72     26.78 o 
   7   3   9       19.58        7.76     22.83 o 
  -9   4   9        0.37        1.30     15.81 o 
  -8   4   9        0.91        4.14     13.70 o 
  -7   4   9       43.47       50.65     14.84 o 
  -6   4   9        0.83      -14.55     11.05 o 
  -5   4   9        4.65      -10.66     10.70 o 
  -4   4   9       12.23        4.54     10.37 o 
  -3   4   9        3.41      -12.20      9.83 o 
  -2   4   9       84.48      101.51     14.15 o 
  -1   4   9       23.22       36.68     11.41 o 
   0   4   9       62.87       56.48      9.86 o 
   1   4   9      204.63      228.32     17.40 o 
   2   4   9      262.34      250.29     23.29 o 
   3   4   9      107.59      124.35     17.53 o 
   4   4   9       47.67       31.43     20.51 o 
   5   4   9       39.95       12.37     22.36 o 
   6   4   9       29.51       34.66     28.67 o 
   7   4   9       37.45       31.74     26.77 o 
  -9   5   9        6.62      -10.34     17.52 o 
  -8   5   9        4.57        3.01     13.54 o 
  -7   5   9        2.03      -10.75     12.24 o 
  -6   5   9       35.04       24.31     14.17 o 
  -5   5   9       14.48        9.48     11.33 o 
  -4   5   9      127.27      106.39     16.25 o 
  -3   5   9        0.15      -10.89     10.30 o 
  -2   5   9      609.71      590.41     36.66 o 
  -1   5   9      163.23      200.31     19.48 o 
   0   5   9       68.67       60.98     12.72 o 
   1   5   9      111.20       92.02     14.04 o 
   2   5   9      413.23      392.17     34.31 o 
   3   5   9        1.40      -17.58     14.98 o 
   4   5   9       45.22       10.46     21.76 o 
   5   5   9        0.16      -23.17     18.06 o 
   6   5   9       23.43        1.72     19.96 o 
   7   5   9       13.86       42.14     51.47 o 
  -9   6   9        0.08      -11.54     16.18 o 
  -8   6   9       18.98       22.45     15.38 o 
  -7   6   9       34.04       26.00     14.41 o 
  -6   6   9        2.30      -10.61     11.86 o 
  -5   6   9       11.03       11.90     21.36 o 
  -4   6   9       31.68       15.09     11.83 o 
  -3   6   9       43.43       23.57     14.78 o 
  -2   6   9      158.95      197.78     25.40 o 
  -1   6   9      421.74      449.62     62.98 o 
   0   6   9      709.35      654.31     37.61 o 
   1   6   9        3.11      -10.86     11.93 o 
   2   6   9      710.86      759.92     57.97 o 
   3   6   9       44.41       46.40     19.66 o 
   4   6   9       71.57       43.94     27.62 o 
   5   6   9        0.10      -21.28     18.94 o 
   6   6   9       23.64        6.97     23.44 o 
   7   6   9        0.00      -16.37     20.26 o 
  -9   7   9       10.72       16.89     18.99 o 
  -8   7   9        0.01       -4.65     14.76 o 
  -7   7   9        0.03       -7.21     12.63 o 
  -6   7   9        2.08      -22.08     20.51 o 
  -5   7   9       22.05       -2.45     14.86 o 
  -4   7   9        0.30      -22.52     15.90 o 
  -3   7   9       74.76       81.47     28.67 o 
  -2   7   9       52.90       49.47     18.28 o 
  -1   7   9       36.58       72.15     18.90 o 
   0   7   9      223.70      235.10     20.07 o 
   1   7   9        1.77       -9.90     10.51 o 
   2   7   9       46.83       78.68     32.64 o 
   3   7   9      499.25      576.73    107.13 o 
   4   7   9       20.25       -2.93     25.95 o 
   5   7   9       81.33      113.03     50.43 o 
   6   7   9        2.81      -18.17     36.83 o 
   7   7   9       13.70       12.14     24.41 o 
  -9   8   9        0.35       -3.35     23.85 o 
  -8   8   9        2.31      -25.60     17.06 o 
  -7   8   9       27.87       19.24     19.11 o 
  -6   8   9       52.73       49.67     19.70 o 
  -5   8   9       35.95       13.45     17.11 o 
  -4   8   9       79.55       56.86     19.96 o 
  -3   8   9        9.66        9.36     14.31 o 
  -2   8   9        2.62      -16.08     13.70 o 
  -1   8   9      220.84      240.35     43.73 o 
   0   8   9       76.35       98.05     18.12 o 
   1   8   9       18.03        7.30     11.07 o 
   2   8   9       18.68      -11.72     29.29 o 
   3   8   9       19.38       56.31     21.45 o 
   4   8   9        0.42        3.92     20.31 o 
   5   8   9       10.55       15.28     28.67 o 
   6   8   9       35.18       31.05     23.64 o 
   7   8   9        0.02      -25.75     17.17 o 
  -8   9   9        2.53      -25.67     17.12 o 
  -7   9   9        2.24      -10.34     17.55 o 
  -6   9   9       19.88       -4.00     18.49 o 
  -5   9   9       13.34       16.79     17.50 o 
  -4   9   9        7.66       24.90     22.18 o 
  -3   9   9       13.04        2.64     16.73 o 
  -2   9   9      184.73      212.77     67.79 o 
  -1   9   9       15.82       23.17     16.79 o 
   0   9   9       33.98       28.62     11.27 o 
   1   9   9       13.41       -7.06      9.89 o 
   2   9   9       33.66       22.60     31.80 o 
   3   9   9       44.40       65.28     21.68 o 
   4   9   9      494.80      447.03     43.02 o 
   5   9   9       90.55      136.45     74.70 o 
   6   9   9        3.34       -2.70     23.12 o 
  -8  10   9        2.40       -5.13     20.72 o 
  -7  10   9       13.55       -6.90     17.43 o 
  -6  10   9       61.95       75.23     23.70 o 
  -5  10   9       51.16       58.61     22.18 o 
  -4  10   9        0.10      -11.05     21.55 o 
  -3  10   9       40.36       39.72     18.58 o 
  -2  10   9      160.94      215.05     52.31 o 
  -1  10   9       49.49       36.02     29.08 o 
   0  10   9        2.15      -14.67      9.78 o 
   1  10   9        3.81        6.49     11.14 o 
   2  10   9        1.69        6.24     13.26 o 
   3  10   9       54.91       46.61     24.90 o 
   4  10   9        2.02      -11.81     21.29 o 
   5  10   9        0.08        3.02     23.04 o 
   6  10   9        2.72        2.46     24.00 o 
  -8  11   9        0.21      -42.69     28.46 o 
  -7  11   9        0.30      -12.73     18.87 o 
  -6  11   9        3.43        3.75     19.65 o 
  -5  11   9      140.78      218.67     37.45 o 
  -4  11   9        2.69       -6.44     34.32 o 
  -3  11   9        9.08      -16.46     16.10 o 
  -2  11   9       49.58       88.44     21.97 o 
  -1  11   9       18.58       10.84     15.94 o 
   0  11   9       39.26       21.78     12.26 o 
   1  11   9       52.16       55.08     15.82 o 
   2  11   9       35.14       37.26     14.82 o 
   3  11   9      200.17      242.58     44.57 o 
   4  11   9        7.29       -0.81     21.66 o 
   5  11   9      258.71      300.31     40.62 o 
   6  11   9        1.49        6.42     22.34 o 
  -7  12   9       10.86       -6.73     20.02 o 
  -6  12   9        3.00      -24.16     20.21 o 
  -5  12   9        0.85       -9.23     18.73 o 
  -4  12   9        2.64       11.34     19.32 o 
  -3  12   9      108.94      128.77     63.19 o 
  -2  12   9        1.87      -19.83     17.56 o 
  -1  12   9       19.08       -0.44     17.36 o 
   0  12   9       58.84       36.67     15.62 o 
   1  12   9       98.11      102.96     26.14 o 
   2  12   9       52.08       68.72     27.25 o 
   3  12   9      170.95      254.00     98.55 o 
   4  12   9       19.38       12.97     23.72 o 
   5  12   9        1.13      -24.69     35.36 o 
  -7  13   9        1.56       -8.25     22.24 o 
  -6  13   9        0.80      -24.08     20.77 o 
  -5  13   9        0.97      -13.65     17.98 o 
  -4  13   9      199.03      230.36     67.38 o 
  -3  13   9        4.58       -1.76     19.51 o 
  -2  13   9       28.11       15.69     20.28 o 
  -1  13   9       82.34       97.40     37.04 o 
   0  13   9       32.56       21.99     19.66 o 
   1  13   9       95.01       51.77     15.91 o 
   2  13   9        7.53        5.45     13.60 o 
   3  13   9        7.72      -12.33     20.39 o 
   4  13   9       16.50       21.77     24.78 o 
   5  13   9       27.80       13.36     23.22 o 
  -6  14   9       17.61        8.53     24.20 o 
  -5  14   9       15.85       -0.18     21.35 o 
  -4  14   9       40.01       21.15     21.96 o 
  -3  14   9        0.72        9.63     19.26 o 
  -2  14   9      120.71      157.02     73.86 o 
  -1  14   9        2.20      -19.33     15.52 o 
   0  14   9        7.52        4.46     18.24 o 
   1  14   9      190.83      183.86     63.16 o 
   2  14   9       10.51       19.64     14.71 o 
   3  14   9       11.35       -0.42     37.66 o 
   4  14   9       27.70       23.52     52.73 o 
  -5  15   9       20.08       21.91     38.50 o 
  -4  15   9        0.11       -4.70     22.49 o 
  -3  15   9       20.32       21.56     40.17 o 
  -2  15   9       30.99       21.39     37.25 o 
  -1  15   9       12.64        6.40     37.87 o 
   0  15   9       49.92       90.81     25.14 o 
   1  15   9        9.42       18.94     12.91 o 
   2  15   9       22.70       -0.10     13.78 o 
   3  15   9       40.08       37.79     23.03 o 
  -4  16   9        2.89      -28.81     25.32 o 
  -3  16   9        3.19      -28.20     18.80 o 
  -2  16   9       12.08      -14.14     22.43 o 
  -1  16   9        3.40      -24.38     16.26 o 
   0  16   9        2.10        5.41     18.04 o 
   1  16   9        1.14      -13.72     16.91 o 
   2  16   9       74.32       66.01     29.75 o 
  -3  17   9        1.94      -26.72     23.10 o 
  -2  17   9        2.42      -22.50     22.02 o 
  -1  17   9        0.08      -16.65     18.20 o 
   0  17   9       54.99       61.78     21.87 o 
   1  17   9        0.90        7.38     14.37 o 
  -8   0  10        0.03        2.62     17.58 o 
  -6   0  10       50.51       72.40     28.46 o 
  -4   0  10      372.27      405.51     47.71 o 
  -2   0  10        4.92        8.37     16.32 o 
   0   0  10       51.48       28.46     20.09 o 
   2   0  10      118.91       93.44     16.88 o 
   4   0  10       27.93       16.74     25.53 o 
   6   0  10      436.43      443.18     56.08 o 
  -9   1  10       23.36       16.13     17.26 o 
  -8   1  10       11.16       20.20     13.49 o 
  -7   1  10       85.02      111.91     17.67 o 
  -6   1  10        0.63      -10.42     14.92 o 
  -5   1  10       11.77      -18.35     14.19 o 
  -4   1  10      179.48      255.27     28.53 o 
  -3   1  10       13.48       44.74     15.24 o 
  -2   1  10      170.67      221.98     65.70 o 
  -1   1  10        0.32        3.56     11.23 o 
   0   1  10       10.09        8.45     12.15 o 
   1   1  10       14.96        1.44      7.38 o 
   2   1  10      147.74      149.67     13.96 o 
   3   1  10       30.78       12.91     16.13 o 
   4   1  10       24.41       27.59     16.19 o 
   5   1  10       68.34       57.63     19.17 o 
   6   1  10        0.04       -2.02     17.00 o 
   7   1  10       14.55        1.72     19.52 o 
  -9   2  10       14.26        9.13     19.04 o 
  -8   2  10       26.51       25.60     14.01 o 
  -7   2  10        2.61       10.58     13.44 o 
  -6   2  10       24.23       30.75     13.61 o 
  -5   2  10        3.84      -12.35     13.91 o 
  -4   2  10       23.49       29.42     15.65 o 
  -3   2  10      854.33      882.01     63.47 o 
  -2   2  10      240.66      244.34     26.09 o 
  -1   2  10       15.53       12.35     12.72 o 
   0   2  10       20.11       10.86     13.11 o 
   1   2  10        1.35       -7.83      7.61 o 
   2   2  10        0.36       -5.51      8.52 o 
   3   2  10       53.98       41.01     23.02 o 
   4   2  10       81.82       76.59     18.83 o 
   5   2  10       35.02       24.67     17.29 o 
   6   2  10       63.44       43.10     28.88 o 
   7   2  10       14.03        6.70     30.13 o 
  -9   3  10       12.88       12.23     17.26 o 
  -8   3  10        1.19        9.21     13.53 o 
  -7   3  10       16.90       -3.53     12.47 o 
  -6   3  10        0.27       -2.11     11.33 o 
  -5   3  10      157.23      179.90     23.27 o 
  -4   3  10       40.53       38.18     13.50 o 
  -3   3  10        0.59       19.22     14.63 o 
  -2   3  10      133.53      127.37     19.93 o 
  -1   3  10       11.60       -8.96     12.12 o 
   0   3  10      351.90      335.69     29.26 o 
   1   3  10        4.69      -13.76      9.18 o 
   2   3  10      122.49      144.50     14.09 o 
   3   3  10        0.71      -22.31     14.88 o 
   4   3  10       43.79       41.60     22.97 o 
   5   3  10      109.54      114.57     56.91 o 
   6   3  10        3.51      -13.39     25.95 o 
  -9   4  10        0.02       11.19     17.73 o 
  -8   4  10        0.64        1.28     14.79 o 
  -7   4  10       11.61       12.16     13.98 o 
  -6   4  10        0.13       -8.03     12.29 o 
  -5   4  10        9.68       -6.53     11.10 o 
  -4   4  10       37.14       25.72     16.91 o 
  -3   4  10       84.55       86.17     15.02 o 
  -2   4  10      434.86      357.82     25.31 o 
  -1   4  10       69.92       70.15     13.76 o 
   0   4  10      180.12      198.69     25.70 o 
   1   4  10       67.05       67.67     14.62 o 
   2   4  10      175.05      240.54     23.56 o 
   3   4  10       23.22        7.33     17.19 o 
   4   4  10       29.67       40.59     24.69 o 
   5   4  10        0.01      -27.26     18.18 o 
   6   4  10       45.45       10.31     22.18 o 
  -8   5  10        0.60       -2.64     14.61 o 
  -7   5  10        1.08      -17.12     12.56 o 
  -6   5  10        8.54      -14.66     12.65 o 
  -5   5  10        9.60      -15.13     11.20 o 
  -4   5  10       49.29       50.49     21.64 o 
  -3   5  10      124.51      160.31     24.18 o 
  -2   5  10       31.15        1.64     14.76 o 
  -1   5  10      183.31      210.72     27.61 o 
   0   5  10       36.64       24.27     16.13 o 
   1   5  10       58.20       65.74     15.55 o 
   2   5  10        9.51        5.92     13.93 o 
   3   5  10      159.62      219.25     30.05 o 
   4   5  10       37.25        7.53     26.78 o 
   5   5  10       27.92      -10.05     22.28 o 
   6   5  10       11.36      -18.19     21.97 o 
  -8   6  10        0.92       -6.27     14.32 o 
  -7   6  10        5.39        5.79     13.28 o 
  -6   6  10        0.01      -14.95     15.61 o 
  -5   6  10       24.42       16.25     15.73 o 
  -4   6  10       10.40       -6.29     15.35 o 
  -3   6  10       52.02       24.31     16.27 o 
  -2   6  10       28.62       31.44     16.78 o 
  -1   6  10       84.48      103.28     48.13 o 
   0   6  10      182.98      219.47     29.01 o 
   1   6  10      185.42      240.19     40.24 o 
   2   6  10      271.41      339.17     27.65 o 
   3   6  10       40.81       54.94     21.93 o 
   4   6  10        1.01       -4.18     25.53 o 
   5   6  10        3.09      -21.79     22.13 o 
   6   6  10        0.14      -12.77     21.55 o 
  -8   7  10       13.09        6.22     18.24 o 
  -7   7  10        0.93        2.07     19.25 o 
  -6   7  10       24.22        4.70     16.53 o 
  -5   7  10        0.23      -14.03     14.68 o 
  -4   7  10       29.25       16.47     23.44 o 
  -3   7  10       83.92      105.08     32.64 o 
  -2   7  10        5.77       -5.80     18.00 o 
  -1   7  10       46.15       57.28     40.38 o 
   0   7  10      357.19      406.89     56.50 o 
   1   7  10       69.79       76.73     23.02 o 
   2   7  10        0.61      -11.88     13.95 o 
   3   7  10      124.65      126.35     94.37 o 
   4   7  10       98.94      149.82     40.59 o 
   5   7  10        0.21      -11.24     24.31 o 
   6   7  10        0.14      -13.19     23.20 o 
  -8   8  10        2.03       -6.40     25.11 o 
  -7   8  10        7.56       -4.44     17.19 o 
  -6   8  10        0.03      -24.14     16.09 o 
  -5   8  10        5.79       -0.34     17.05 o 
  -4   8  10       17.23      -11.27     15.71 o 
  -3   8  10       81.31       72.31     31.80 o 
  -2   8  10      270.25      266.28     35.36 o 
  -1   8  10        0.49       -3.05     15.46 o 
   0   8  10       90.22       82.11     26.36 o 
   1   8  10       78.16      119.20     17.69 o 
   2   8  10       83.63      166.93     28.91 o 
   3   8  10       14.78        8.30     19.51 o 
   4   8  10       28.98       51.47     30.97 o 
   5   8  10        4.91        1.90     21.79 o 
   6   8  10       11.93      -14.35     22.02 o 
  -7   9  10        9.29      -24.14     16.09 o 
  -6   9  10        0.86      -20.63     16.64 o 
  -5   9  10       20.81        4.57     19.04 o 
  -4   9  10       24.04        8.10     22.18 o 
  -3   9  10        1.13      -25.74     17.16 o 
  -2   9  10       17.91       -2.31     17.12 o 
  -1   9  10       25.92       57.47     20.20 o 
   0   9  10       19.53        8.08     20.92 o 
   1   9  10        9.81        3.69     12.85 o 
   2   9  10       49.50       89.79     33.00 o 
   3   9  10       72.83       28.71     22.49 o 
   4   9  10        1.73      -24.12     22.21 o 
   5   9  10       69.11       50.76     31.39 o 
  -7  10  10       13.24      -11.22     20.09 o 
  -6  10  10       34.10       16.09     22.18 o 
  -5  10  10        0.69       -9.10     17.36 o 
  -4  10  10       24.23       14.22     19.12 o 
  -3  10  10      117.18      127.61     25.86 o 
  -2  10  10        9.38        2.78     17.99 o 
  -1  10  10       18.76        1.45     17.11 o 
   0  10  10        0.48      -24.31     16.20 o 
   1  10  10        2.35      -17.64     11.76 o 
   2  10  10        3.68      -19.44     14.38 o 
   3  10  10       56.73      103.78     46.87 o 
   4  10  10       41.98       40.64     28.67 o 
   5  10  10        0.01      -10.98     25.14 o 
  -7  11  10        4.00      -14.89     19.26 o 
  -6  11  10        5.91       -6.67     19.37 o 
  -5  11  10        1.76      -12.01     21.76 o 
  -4  11  10       44.98       48.78     23.23 o 
  -3  11  10        6.12       21.76     19.59 o 
  -2  11  10      106.81      137.50     30.13 o 
  -1  11  10       16.96        7.87     18.36 o 
   0  11  10        2.41      -24.36     16.32 o 
   1  11  10        1.13      -18.55     12.37 o 
   2  11  10       19.70        2.61     14.82 o 
   3  11  10        9.40      -10.46     36.41 o 
   4  11  10      105.57       87.24     30.09 o 
  -6  12  10        5.43       12.03     21.53 o 
  -5  12  10        2.26       -1.40     23.85 o 
  -4  12  10        7.33      -20.73     17.62 o 
  -3  12  10       46.23       56.85     24.06 o 
  -2  12  10        1.31      -16.51     19.90 o 
  -1  12  10       24.89      -11.16     18.94 o 
   0  12  10        5.21      -21.59     26.57 o 
   1  12  10        0.87       -2.57     14.27 o 
   2  12  10       44.65       64.79     18.73 o 
   3  12  10        2.41       -8.89     21.82 o 
   4  12  10       42.38       24.88     56.50 o 
  -5  13  10       18.68       -2.20     19.87 o 
  -4  13  10        0.30       -4.20     19.64 o 
  -3  13  10        4.78        0.03     18.88 o 
  -2  13  10        1.21      -17.92     18.38 o 
  -1  13  10       73.72       42.67     21.41 o 
   0  13  10       58.69       74.63     25.00 o 
   1  13  10       90.72       82.75     20.79 o 
   2  13  10       45.45       35.28     17.45 o 
   3  13  10        0.00       -9.11     23.12 o 
  -5  14  10       14.91        2.37     21.66 o 
  -4  14  10       11.83       12.06     21.23 o 
  -3  14  10       55.27       94.52     26.11 o 
  -2  14  10       51.43       34.83     22.24 o 
  -1  14  10       32.54       12.31     23.02 o 
   0  14  10        0.17        1.42     21.35 o 
   1  14  10        3.56       18.76     15.39 o 
   2  14  10        0.25      -19.14     15.02 o 
  -3  15  10       32.49       29.52     24.92 o 
  -2  15  10        2.04       24.71     22.42 o 
  -1  15  10        0.93      -14.96     18.76 o 
   0  15  10        8.95       10.52     21.90 o 
   1  15  10        7.42       14.20     15.64 o 
  -7   0  11       22.96       39.34     28.04 o 
  -5   0  11       54.14       96.67     32.64 o 
  -3   0  11      103.51      136.43     30.97 o 
  -1   0  11        9.63        1.67     17.58 o 
   1   0  11        0.05       -2.09     20.92 o 
   3   0  11      102.74      115.23     22.88 o 
   5   0  11      117.21       80.77     30.13 o 
  -8   1  11        4.76        1.62     13.19 o 
  -7   1  11        0.17       24.82     13.59 o 
  -6   1  11        0.78       -2.78     16.56 o 
  -5   1  11      110.35      162.07     30.55 o 
  -4   1  11       53.94       76.08     18.47 o 
  -3   1  11       61.41       72.47     17.98 o 
  -2   1  11       11.29       -1.81     16.74 o 
  -1   1  11       21.17       31.67     15.83 o 
   0   1  11       14.45       12.96     14.05 o 
   1   1  11       28.85       35.51     12.80 o 
   2   1  11       14.26       15.26      8.84 o 
   3   1  11        3.83        7.44     10.68 o 
   4   1  11      124.48      154.27     51.47 o 
   5   1  11      191.66      227.24     46.45 o 
  -8   2  11        6.27       -9.23     13.27 o 
  -7   2  11        0.02        8.53     13.53 o 
  -6   2  11      163.85      198.53     22.84 o 
  -5   2  11       21.54        6.60     15.61 o 
  -4   2  11      108.83      122.45     22.81 o 
  -3   2  11       25.95        3.33     13.28 o 
  -2   2  11        1.86       -5.02     14.00 o 
  -1   2  11        7.49       -3.53     13.90 o 
   0   2  11        0.68       -1.30     12.51 o 
   1   2  11      170.66      204.66     20.37 o 
   2   2  11       91.45       85.27     20.01 o 
   3   2  11        1.90        0.27     15.83 o 
   4   2  11      126.55      111.32     35.57 o 
   5   2  11       18.20      -20.92     29.29 o 
  -8   3  11        0.76       -5.06     14.16 o 
  -7   3  11        7.55       21.00     14.33 o 
  -6   3  11        4.27       -8.28     13.34 o 
  -5   3  11        3.77        1.40     12.40 o 
  -4   3  11      132.16      179.23     35.58 o 
  -3   3  11      113.92      118.90     22.39 o 
  -2   3  11       20.17       18.41     13.57 o 
  -1   3  11        0.25        1.03     14.12 o 
   0   3  11       34.61       41.01     24.27 o 
   1   3  11       14.33       -0.68     12.92 o 
   2   3  11        9.77       14.88     13.83 o 
   3   3  11      121.93      180.62     24.31 o 
   4   3  11       54.56       20.83     27.91 o 
   5   3  11        0.19      -31.39     27.62 o 
  -8   4  11        4.21       -8.38     14.22 o 
  -7   4  11        0.25       -0.88     13.17 o 
  -6   4  11        0.00      -17.60     11.74 o 
  -5   4  11       11.70       -3.76     11.86 o 
  -4   4  11       38.81       29.43     14.31 o 
  -3   4  11       35.93       30.76     16.87 o 
  -2   4  11      251.35      263.08     38.71 o 
  -1   4  11       82.68       93.24     21.55 o 
   0   4  11       38.00       36.20     18.77 o 
   1   4  11      411.39      431.84     28.93 o 
   2   4  11       23.32       23.83     14.19 o 
   3   4  11       21.53       -5.09     17.94 o 
   4   4  11       83.92      116.77     32.54 o 
   5   4  11       12.77      -14.10     25.76 o 
  -7   5  11       17.67        2.58     16.89 o 
  -6   5  11        1.55       -1.11     21.97 o 
  -5   5  11       22.53        3.91     15.85 o 
  -4   5  11       22.27        2.73     16.86 o 
  -3   5  11       64.02       54.49     30.97 o 
  -2   5  11       18.69       26.11     18.58 o 
  -1   5  11        0.78      -20.35     13.57 o 
   0   5  11      294.79      307.46     32.18 o 
   1   5  11        4.33       -0.46     11.51 o 
   2   5  11       26.89       39.60     15.46 o 
   3   5  11        2.86      -24.39     16.26 o 
   4   5  11        0.39      -29.29     26.78 o 
   5   5  11       10.43        0.77     39.34 o 
  -7   6  11        5.24       -5.44     16.88 o 
  -6   6  11        0.09      -19.79     16.26 o 
  -5   6  11        7.67        9.92     17.50 o 
  -4   6  11        1.04      -18.69     14.38 o 
  -3   6  11        0.09        1.55     17.52 o 
  -2   6  11       70.07       65.94     20.12 o 
  -1   6  11       12.99       -0.71     16.68 o 
   0   6  11       17.36       26.31     18.35 o 
   1   6  11       46.37       56.53     18.85 o 
   2   6  11       25.17       29.70     16.04 o 
   3   6  11        0.18      -21.78     17.49 o 
   4   6  11       12.27      -20.92     25.11 o 
   5   6  11        9.53       -4.74     23.99 o 
  -7   7  11        3.24      -16.16     17.47 o 
  -6   7  11        2.75        7.17     17.86 o 
  -5   7  11        8.75        3.74     17.03 o 
  -4   7  11        2.81      -22.41     14.98 o 
  -3   7  11       31.61       26.25     17.93 o 
  -2   7  11        1.54       -4.20     16.26 o 
  -1   7  11       79.80      115.25     36.20 o 
   0   7  11      100.72      136.75     31.80 o 
   1   7  11       46.25       31.95     14.62 o 
   2   7  11       80.93      110.28     20.49 o 
   3   7  11      127.45      187.55     27.80 o 
   4   7  11        3.37        8.79     25.95 o 
  -7   8  11        9.04      -10.56     19.60 o 
  -6   8  11        8.84       -0.78     21.13 o 
  -5   8  11       14.61        5.69     17.39 o 
  -4   8  11        4.79       -7.26     17.99 o 
  -3   8  11        1.74      -23.19     17.11 o 
  -2   8  11        0.01       -4.36     27.41 o 
  -1   8  11      147.27      164.25     37.25 o 
   0   8  11       41.68       34.65     19.54 o 
   1   8  11       53.47       63.65     17.07 o 
   2   8  11        8.82       18.30     16.04 o 
   3   8  11       14.19       18.98     24.77 o 
   4   8  11        6.20       11.39     39.76 o 
  -6   9  11        2.12      -18.19     18.12 o 
  -5   9  11        7.07        9.24     17.36 o 
  -4   9  11       17.60       -8.73     17.55 o 
  -3   9  11       13.09        4.95     16.27 o 
  -2   9  11       48.40       64.87     20.88 o 
  -1   9  11        0.02      -20.08     19.25 o 
   0   9  11       41.09       40.71     20.82 o 
   1   9  11        7.28       -1.83     14.30 o 
   2   9  11       18.41       29.65     17.32 o 
   3   9  11       31.43       69.44     29.71 o 
   4   9  11      152.09      199.31     39.02 o 
  -6  10  11        4.89        2.07     20.34 o 
  -5  10  11        1.17       -1.57     18.30 o 
  -4  10  11        6.65      -16.58     25.11 o 
  -3  10  11       43.16       26.07     19.57 o 
  -2  10  11       16.64       -4.63     17.98 o 
  -1  10  11        4.11      -12.15     20.28 o 
   0  10  11       34.99       46.55     22.81 o 
   1  10  11        7.49      -14.36     13.53 o 
   2  10  11        7.14       -8.06     16.32 o 
   3  10  11       29.38       51.92     28.16 o 
  -5  11  11       39.16       37.83     21.35 o 
  -4  11  11        1.17       23.47     21.09 o 
  -3  11  11       13.65       12.62     18.87 o 
  -2  11  11        6.40      -24.04     37.45 o 
  -1  11  11        3.40      -22.57     18.68 o 
   0  11  11        3.90      -27.41     18.27 o 
   1  11  11       18.17       26.19     15.17 o 
   2  11  11        9.28        7.03     16.58 o 
   3  11  11        2.16       -6.64     24.77 o 
  -4  12  11        2.39        0.68     22.81 o 
  -3  12  11       12.95       22.34     20.34 o 
  -2  12  11       15.97      -21.23     27.20 o 
  -1  12  11        1.82      -25.62     29.29 o 
   0  12  11        5.43      -25.68     27.20 o 
   1  12  11       14.08        0.97     15.64 o 
   2  12  11        2.17      -23.76     15.84 o 
  -3  13  11       24.68       19.33     31.60 o 
  -2  13  11       11.99      -11.22     32.22 o 
  -1  13  11        4.06       -7.04     23.44 o 
   0  13  11       11.98       24.37     21.59 o 
   1  13  11       14.21        8.46     17.15 o 
  -6   0  12       48.57       67.79     29.71 o 
  -4   0  12      213.02      289.17     46.03 o 
  -2   0  12      224.30      306.75     48.54 o 
   0   0  12       29.89       -7.53     23.02 o 
   2   0  12        0.74      -20.63     13.76 o 
  -7   1  12       25.80       41.81     16.33 o 
  -6   1  12       12.09       25.14     19.06 o 
  -5   1  12        3.19        0.05     17.01 o 
  -4   1  12       18.01       18.20     16.28 o 
  -3   1  12        0.00       16.81     27.62 o 
  -2   1  12        0.93        1.36     14.42 o 
  -1   1  12       63.22      100.97     21.71 o 
   0   1  12       24.06       38.73     18.11 o 
   1   1  12       23.99       43.77     19.31 o 
   2   1  12       33.68       56.08     17.47 o 
   3   1  12        2.65       12.80     21.55 o 
   4   1  12       88.66      140.28     36.20 o 
  -7   2  12       20.12       25.99     14.97 o 
  -6   2  12        6.67       14.63     23.08 o 
  -5   2  12        2.21       -5.49     17.87 o 
  -4   2  12       44.31       29.62     16.80 o 
  -3   2  12       44.19       57.32     18.93 o 
  -2   2  12        1.52        2.20     16.08 o 
  -1   2  12      100.66      118.01     33.06 o 
   0   2  12        0.11       -7.11     23.02 o 
   1   2  12        2.80      -21.34     25.11 o 
   2   2  12        0.43       -5.85     14.11 o 
   3   2  12      175.08      296.74     36.37 o 
   4   2  12       22.90      -22.08     27.69 o 
  -6   3  12        0.13        4.10     14.19 o 
  -5   3  12       16.82       32.48     16.83 o 
  -4   3  12        3.39       11.33     15.37 o 
  -3   3  12        2.29      -14.80     18.62 o 
  -2   3  12       15.95        8.79     25.95 o 
  -1   3  12       14.22       -9.21     24.69 o 
   0   3  12       96.38      146.47     37.25 o 
   1   3  12       15.07       15.37     17.73 o 
   2   3  12        6.20       -0.48     13.89 o 
   3   3  12       22.51       12.68     18.19 o 
  -6   4  12        7.33      -10.84     17.69 o 
  -5   4  12        5.69      -18.26     16.26 o 
  -4   4  12        0.04      -21.01     14.59 o 
  -3   4  12       52.47       26.81     18.15 o 
  -2   4  12       54.38       46.27     17.86 o 
  -1   4  12      110.63      127.27     23.88 o 
   0   4  12       53.49       59.32     20.53 o 
   1   4  12       51.43       58.17     22.79 o 
   2   4  12       19.54       18.32     20.14 o 
   3   4  12       52.70      104.65     27.03 o 
  -6   5  12        0.61      -23.92     15.94 o 
  -5   5  12        0.05      -21.93     16.67 o 
  -4   5  12        9.81       -1.62     16.13 o 
  -3   5  12       31.84        9.64     23.64 o 
  -2   5  12        0.54      -26.99     17.99 o 
  -1   5  12      146.61      176.77     58.80 o 
   0   5  12       80.99       80.59     22.92 o 
   1   5  12       78.73      130.57     18.81 o 
   2   5  12        4.68        9.19     15.15 o 
   3   5  12       38.38       59.71     29.11 o 
  -6   6  12        4.59      -25.75     17.16 o 
  -5   6  12        1.48        3.01     17.17 o 
  -4   6  12        2.49       -8.61     15.98 o 
  -3   6  12        0.30      -17.57     17.43 o 
  -2   6  12        8.60       -3.60     18.80 o 
  -1   6  12      143.03      158.75     26.28 o 
   0   6  12        3.66        5.67     19.29 o 
   1   6  12       47.61       97.81     18.72 o 
   2   6  12       36.16       46.28     18.28 o 
   3   6  12       12.01       34.03     27.82 o 
  -5   7  12       29.48       26.52     21.98 o 
  -4   7  12       20.36       -2.07     17.49 o 
  -3   7  12        5.53       -9.75     17.81 o 
  -2   7  12        6.31        6.60     18.99 o 
  -1   7  12       41.34       68.49     28.25 o 
   0   7  12       38.27       37.07     22.20 o 
   1   7  12        0.17       -4.95     14.43 o 
   2   7  12       29.46       43.32     18.48 o 
   3   7  12        8.37       18.25     28.56 o 
  -5   8  12        0.05      -13.39     28.67 o 
  -4   8  12        0.19        0.85     17.38 o 
  -3   8  12       11.81        2.15     20.09 o 
  -2   8  12       97.29       86.44     41.43 o 
  -1   8  12        0.45       -2.23     18.65 o 
   0   8  12        3.97      -31.89     24.27 o 
   1   8  12        5.71      -22.03     14.68 o 
   2   8  12       33.91       50.06     19.92 o 
  -4   9  12        0.81      -13.65     18.59 o 
  -3   9  12        0.02      -24.37     28.67 o 
  -2   9  12       18.65       -4.99     18.90 o 
  -1   9  12       12.19      -12.81     18.83 o 
   0   9  12       13.70        2.99     21.35 o 
   1   9  12       17.81      -11.96     15.30 o 
   2   9  12       19.89       48.54     22.42 o 
  -3  10  12        0.09      -29.06     23.23 o 
  -2  10  12        1.53      -26.02     21.13 o 
  -1  10  12       16.77       -2.33     18.31 o 
   0  10  12        0.50       -5.85     20.08 o 
   1  10  12        0.22      -24.10     24.83 o 
  -2  11  12        2.82      -26.03     19.28 o 
  -1  11  12        4.33      -20.16     20.57 o 
  -5   0  13        2.70       21.34     28.88 o 
  -3   0  13       57.97      109.64     33.48 o 
  -1   0  13        2.19       -9.63     24.27 o 
  -5   1  13       15.90       22.70     18.64 o 
  -4   1  13        0.35      -22.48     15.88 o 
  -3   1  13       25.06       23.98     19.21 o 
  -2   1  13       22.82       32.89     19.84 o 
  -1   1  13       30.63       11.72     27.62 o 
   0   1  13       11.53        7.11     24.27 o 
   1   1  13        2.79      -10.04     27.62 o 
   2   1  13        2.69      -19.25     31.39 o 
  -5   2  13       17.18       13.63     15.14 o 
  -4   2  13        0.06        9.42     17.16 o 
  -3   2  13        0.07      -17.16     22.60 o 
  -2   2  13       76.46      102.53     32.64 o 
  -1   2  13       50.77       83.70     33.90 o 
   0   2  13        2.41      -33.90     23.44 o 
   1   2  13       19.96       17.16     30.97 o 
   2   2  13       24.28       14.63     24.48 o 
  -4   3  13        4.01       -4.30     16.37 o 
  -3   3  13        7.92        9.17     34.32 o 
  -2   3  13       11.54       16.99     17.00 o 
  -1   3  13       15.20       37.87     21.21 o 
   0   3  13        2.43      -19.15     23.02 o 
   1   3  13        2.08       14.35     31.80 o 
  -4   4  13        0.83       -8.20     31.18 o 
  -3   4  13       35.98       42.38     21.45 o 
  -2   4  13       13.75       11.20     19.04 o 
  -1   4  13       61.19       79.49     23.22 o 
   0   4  13       14.97       11.89     20.69 o 
   1   4  13        0.47      -17.88     21.42 o 
  -4   5  13       25.14      -16.60     18.20 o 
  -3   5  13        7.95       20.34     19.50 o 
  -2   5  13        5.13       11.23     19.52 o 
  -1   5  13        9.60       -5.70     17.69 o 
   0   5  13      106.48      169.03     29.26 o 
   1   5  13        3.73        0.38     21.93 o 
  -3   6  13        7.79      -16.14     20.67 o 
  -2   6  13       89.98       89.33     56.70 o 
  -1   6  13        0.55      -15.88     19.72 o 
   0   6  13        5.59        9.30     21.21 o 
  -2   7  13        9.46       17.82     21.14 o 
  -1   7  13       21.71       34.96     23.96 o 
                                                 
